# Supplementary material for: Glycyrrhizin as a potential disease-modifying therapy for epilepsy: insights into targeting pyroptosis to exert neuroprotective and anticonvulsant effects
Source: Front Pharmacol. 2025 Jan 6;15:1530735. doi: 10.3389/fphar.2024.1530735 (PMC11743578; doi:10.3389/fphar.2024.1530735)
Supplement: Supplementary file 1 [file DataSheet1.zip]

Archive with 4 entries (3 files):
- Supplementary Table/
- Supplementary Table/Supplementary Table 1.csv
- Supplementary Table/Supplementary Table 2.txt
- Supplementary Table/Supplementary Table 3.txt
