# Supplementary material for: Glycyrrhizin as a potential disease-modifying therapy for epilepsy: insights into targeting pyroptosis to exert neuroprotective and anticonvulsant effects
Source: Front Pharmacol. 2025 Jan 6;15:1530735. doi: 10.3389/fphar.2024.1530735 (PMC11743578; doi:10.3389/fphar.2024.1530735)
Supplement: Supplementary file 1 [file DataSheet1.zip › Supplementary Table/Supplementary Table 1.csv]

	baseMean	log2FoldChange	lfcSE	stat	pvalue	padj	sig
Kcne5	1342.92434216167	4.75088127287562	0.150350441213914	31.5987185306374	3.84480170286846e-219	9.81539426725289e-215	up
Serpinf2	401.39704247653	4.36071680585339	0.211542153310554	20.6139378729479	2.05789376160872e-94	2.62679849200545e-90	up
Cartpt	3731.7688207073	8.89029912173279	0.473666009204167	18.7691304610814	1.35078305376437e-78	1.14947135265168e-74	up
C3	799.973122155085	5.6962571543708	0.314254765877092	18.1262395129392	1.97834304719584e-73	1.26262799129657e-69	up
Gadd45g	510.944877299744	1.91590078712691	0.107480684603337	17.8255357620547	4.4778045891666e-71	2.28627746713668e-67	up
Slc38a3	2943.71979704894	1.87121807522408	0.108442588448586	17.2553800309852	1.01948744628408e-66	4.33774916936437e-63	up
Ifi27l2a	718.77946319293	6.54893343778501	0.383121260025518	17.093630975605	1.65537933034684e-65	6.03716841777492e-62	up
Sulf1	613.404417961946	3.9669194138278	0.234761963197403	16.8976241287102	4.68403003737493e-64	1.49473253530181e-60	up
Chi3l1	682.449599517851	3.062281067203	0.186427968274252	16.4260818564418	1.24444384895132e-60	3.52993411331979e-57	up
Plscr2	200.46782985863	3.89611638722759	0.240805063035144	16.179545139626	7.03119480645537e-59	1.79499372213999e-55	up
Slc43a3	374.554356635224	4.64153136979103	0.292419226323585	15.8728665968592	9.76759582230549e-57	2.26688139770579e-53	up
Gfap	70980.8021241289	3.27202394447888	0.207990108685277	15.7316324567626	9.18130959205017e-56	1.95324710479541e-52	up
Cst7	1133.67200692467	6.55220385897875	0.417848249977476	15.6808215885359	2.04590689095354e-55	3.73071121565379e-52	up
Cd44	1308.58550792116	5.16839737375725	0.329544997953769	15.6834344500726	1.96344511850514e-55	3.73071121565379e-52	up
Megf11	555.670954608698	3.12317991962673	0.200460065253644	15.5800603759903	9.94607612919969e-55	1.69275585001559e-51	up
Stk40	1015.87647209352	1.44409650682983	0.0940330305578135	15.3573323997249	3.16325108851954e-53	5.04716481492596e-50	up
Cd52	840.556019768874	5.10462399800554	0.336432415880439	15.1728066531485	5.35376597419129e-52	8.03978185618409e-49	up
Serpinf1	1711.73611537623	3.99484290853142	0.265995416983584	15.0184651819695	5.55797758760712e-51	7.88275610189011e-48	up
Oas1a	414.19833104453	5.54396595278309	0.369800844442922	14.991761203614	8.31195389828179e-51	1.11682037404861e-47	up
Plce1	806.269360122683	2.62571737668488	0.175237808448021	14.9837378128574	9.37904499225263e-51	1.19718819803609e-47	up
Lgals3bp	5558.54629712724	4.69085673380875	0.316407894260274	14.8253467087964	1.0045987437264e-49	1.22125720612339e-46	up
C4b	5767.8827587564	3.29348868034234	0.222927056846981	14.7738400485097	2.16044675587449e-49	2.50700205594181e-46	up
Gldn	313.415139253254	3.06836396955752	0.20796629869921	14.7541404003896	2.89354610811427e-49	3.21171037365431e-46	up
Parp3	476.545181661005	3.53541089092703	0.242745338103156	14.5642792506467	4.73956861384935e-48	5.04151863095667e-45	up
Tgm1	575.472361832911	8.15079209447562	0.563520988467079	14.4640435073197	2.04427011265716e-47	2.08752686824099e-44	up
H2-K1	4063.22233913056	3.83210962122816	0.265417952479252	14.4380196796511	2.98289990432852e-47	2.92886352529241e-44	up
S1pr3	1987.55569926464	4.16245802441595	0.288410146309179	14.4324257578433	3.23500134097252e-47	3.05875367532176e-44	up
Ptprf	1487.43736590108	1.19259077908451	0.0828938011227447	14.3869717992373	6.24719098512901e-47	5.69587638069137e-44	up
Trh	983.949763902995	8.76136482416573	0.613835348777066	14.2731513289693	3.21706177125414e-46	2.83201275718437e-43	up
Kcnj10	7936.34173952626	1.56872229586799	0.110001871344329	14.2608691715575	3.83646256614801e-46	3.26470176170642e-43	up
Plekha4	188.3388839594	4.16540432416011	0.293663379733548	14.1842824527169	1.14632247213908e-45	9.4401504487866e-43	up
H2-Q4	865.637707394775	3.7085599694223	0.262575832236002	14.1237673621427	2.71101983489798e-45	2.1628007926597e-42	up
Serpina3n	11776.7893628112	3.75525088405825	0.272555300127775	13.7779411455135	3.45999625844372e-43	2.67667407520635e-40	up
Ptgfrn	1059.1253206302	3.0660444056833	0.224561770596467	13.6534566749249	1.9252503761841e-42	1.44557990745894e-39	up
Bst2	1104.19583133032	4.48246312629676	0.329974356900964	13.5842771795812	4.96408356930491e-42	3.620802555451e-39	up
B2m	10772.601921455	3.25006841891	0.24410824875318	13.3140458608434	1.91807166380021e-40	1.36017920847655e-37	up
Vcam1	1612.69997150401	2.38408667731594	0.180791989182141	13.1869043982588	1.04384293099131e-39	7.20223410412897e-37	up
Hspb6	326.113423708849	3.06972994474461	0.23444097698201	13.0938284947523	3.57142250121344e-39	2.39933802719679e-36	up
Tlr2	726.266437381656	5.00841686730421	0.385391587560416	12.9956569602575	1.29490990510545e-38	8.47634742754798e-36	up
H2-Q6	308.979489511264	4.0850531847604	0.315077352601386	12.9652390152222	1.92629027803613e-38	1.22940661269961e-35	up
Lrig1	1262.25884879748	2.18276535381181	0.168460954843108	12.9570995002651	2.14194517762385e-38	1.33370044974534e-35	up
Irgm1	1211.72950824905	3.24852794419923	0.250879705290765	12.9485481515304	2.39439607424665e-38	1.45539374712959e-35	up
Serpina3f	206.316857870231	3.9275851192837	0.307453616102725	12.7745614739214	2.27425872017069e-37	1.35022211319157e-34	up
Lgi2	2883.44380922007	2.69347027877604	0.212111689700099	12.6983585043535	6.03829518891125e-37	3.50344631540262e-34	up
Sparc	16651.8920510015	2.61699876812638	0.206651392489252	12.6638332149757	9.38047076531297e-37	5.32164529261499e-34	up
Tmem100	611.07785259753	2.16183327441888	0.172438191792563	12.5368588706815	4.69228441907134e-36	2.60411584640157e-33	up
A2m	2438.21740825217	5.13151075572399	0.411961344004325	12.4562919079857	1.29241515119927e-35	7.02001412658854e-33	up
Ifitm3	1531.84315946718	3.64464944962947	0.292832239759151	12.4462028246177	1.46658197580587e-35	7.80007734590584e-33	up
Dhrs1	3983.9124211596	2.78401197039796	0.224433351947475	12.4046267911621	2.46659341528997e-35	1.28509516936608e-32	up
Emid1	406.509998921143	2.91662422685649	0.235210598651744	12.400054434515	2.6114613351544e-35	1.33335992850313e-32	up
Slfn9	300.970461558054	4.48114110061898	0.361526834067122	12.3950442356016	2.77992287407708e-35	1.39154217749635e-32	up
Cd180	1453.52127605405	4.68175018028665	0.381419810321716	12.2745333451289	1.24105291373161e-34	6.09285381435661e-32	up
Ccn1	493.224020510498	4.84913792424313	0.395901274473108	12.2483513868368	1.71445718442327e-34	8.2581844266305e-32	up
H2-D1	6202.10914581714	3.73568787149894	0.305848222252802	12.2141886063054	2.61093301247189e-34	1.23434275695176e-31	up
Epop	147.668423832852	-2.44916413946504	0.201956373422323	-12.127194096239	7.58024450722958e-34	3.51847385500116e-31	down
Ifi209	209.178576176523	6.07962417410639	0.502184083230425	12.1063657274792	9.77291250605774e-34	4.45522648869907e-31	up
Trim30d	393.027041900105	3.72989672833298	0.308468180517292	12.0916741625605	1.16880422911367e-33	5.23480757281455e-31	up
Adamtsl3	246.520508650861	3.1792436314559	0.263844288247588	12.0496966319488	1.946650561473e-33	8.56828313514557e-31	up
Trim30a	754.808511019346	3.91287085722546	0.326791954213918	11.9735838253352	4.88711207538158e-33	2.11462854529519e-30	up
Ccl3	182.740823108485	4.63366776357839	0.387731782456149	11.9507040001356	6.43775679054747e-33	2.73915821843144e-30	up
Atp1b2	14273.5646432954	1.05017713226847	0.0878959012974449	11.9479647715837	6.65346815573377e-33	2.78453095979881e-30	up
Sowahb	339.018474880528	4.24543673085529	0.358807012600212	11.832089624139	2.66425433585393e-32	1.09702820870992e-29	up
H2-T23	989.475389600956	3.62460943135987	0.306733892068732	11.816788183771	3.19673934980603e-32	1.29538982319362e-29	up
Timp1	275.935607838303	6.52481567269599	0.553030020536164	11.7983028595268	3.98262641033458e-32	1.58863233795987e-29	up
Oas1g	249.023470480257	5.46459716046893	0.463925202955019	11.7790478414659	5.00553002938224e-32	1.96594117107845e-29	up
Ifi207	390.401215551526	6.68927928168655	0.568774299701014	11.7608676854824	6.20928693399933e-32	2.40177100209195e-29	up
Prex1	5015.07908859225	1.44036473564733	0.122512038634002	11.7569240680937	6.50615946991647e-32	2.47904097175369e-29	up
Phf11b	190.581570079696	5.23305800050334	0.445759987424777	11.7396315239856	7.98335123761065e-32	2.99716137860239e-29	up
Flnc	623.62183723709	4.80113357489613	0.409057743481564	11.7370558347895	8.23018878418977e-32	3.04505057205189e-29	up
Gm56487	235.955446454434	3.7898251569959	0.323507589168315	11.7147952131167	1.07049590398357e-31	3.90409856182808e-29	up
Erbb4	699.209932514262	-1.87339689214219	0.160201216081524	-11.6940241651402	1.36750031032268e-31	4.91703034115882e-29	down
Eif2ak2	805.242687498444	3.06501151090764	0.262129216748256	11.6927504264098	1.38816980527165e-31	4.92202596649722e-29	up
Cd72	528.095039661303	7.2263657369131	0.618342635351681	11.6866690468516	1.49121114454895e-31	5.21494922043702e-29	up
Serpina3g	242.276113951222	3.78109429455161	0.324292814671546	11.6595068514892	2.05227570641987e-31	7.08007385259365e-29	up
Chrna1	237.714554268883	3.5213454060161	0.302643416691135	11.6352949108086	2.72646153090221e-31	9.28051152298699e-29	up
Cxcl16	393.818184251453	4.3219792852855	0.375185013615055	11.5195946758148	1.05104240810351e-30	3.53053442585191e-28	up
Gdf10	154.913469765772	-1.8631899674749	0.161901430201195	-11.5081748515718	1.19990979627923e-30	3.97824638820941e-28	down
Ch25h	335.662004772679	6.62432681860785	0.579345164930097	11.4341626021978	2.82246578567109e-30	9.23778577466631e-28	up
Cdh22	239.594481205579	2.40942561727295	0.211211266876365	11.4076566695816	3.82905979499478e-30	1.23736794311926e-27	up
Mfsd2a	684.995071621351	1.63304518339483	0.143179121494677	11.4056097449624	3.92020755222948e-30	1.25098723251083e-27	up
Penk	9599.23001735694	4.88902610936921	0.428815543328546	11.4012334334238	4.12236739645812e-30	1.29925823782938e-27	up
Cacna1s	159.15389251774	5.14546650233319	0.451671455396361	11.392055975328	4.58052292590057e-30	1.42605085091848e-27	up
Siglec1	504.432798885168	6.33514889833986	0.557685398236359	11.3597180746965	6.63584369952316e-30	2.04104161210996e-27	up
Tor3a	726.733887730442	3.2371916301775	0.285151038331716	11.3525507363283	7.20302293560045e-30	2.18911872051124e-27	up
Slfn8	384.991272267691	4.22220382047714	0.371981465650751	11.3505757957342	7.3675913281068e-30	2.2127910472381e-27	up
Slc1a5	121.951811454947	3.01842033937002	0.266424411013063	11.3293685360612	9.38790993644787e-30	2.7867901484602e-27	up
Psmb8	590.31347947029	3.76339431072218	0.33241529096812	11.3213634058822	1.02859607384835e-29	3.01827921485913e-27	up
Aqp4	10948.9655396422	1.86296761493149	0.165125217950797	11.2821508310536	1.60766549203845e-29	4.66387413025562e-27	up
Fos	770.372626148137	4.36095179015686	0.388558809070775	11.2234021938299	3.12992752158375e-29	8.97796850545072e-27	up
Gbp5	302.454730830364	2.93148913782096	0.261230161391813	11.221863211362	3.18488543869419e-29	9.03410448493599e-27	up
Tnfrsf12a	264.64687101134	3.54628800779175	0.316345752100844	11.2101647777501	3.63516014729315e-29	1.01980223516755e-26	up
Lag3	1055.5911635667	2.76545665556311	0.246742654386567	11.2078580918179	3.73113125047452e-29	1.03534836623222e-26	up
Gbp3	798.638957566761	3.2841331809937	0.29350177138781	11.1894833392821	4.59100930561593e-29	1.2602567372373e-26	up
P4ha3	375.874581059797	3.73431620467548	0.334805624739784	11.1536841938598	6.87016498246057e-29	1.86583448763017e-26	up
Tspo	490.282402506798	3.87396764786371	0.347678617608393	11.1423810716687	7.80054740355554e-29	2.09621236489863e-26	up
Ly9	365.992509843818	5.46793589787858	0.490985075128684	11.1366641775119	8.31767388299427e-29	2.18909171710269e-26	up
Zfp703	696.057263362185	2.09641141154522	0.188229314365297	11.1375394348869	8.23635122631807e-29	2.18909171710269e-26	up
Ptger4	148.073449400531	4.0407628860654	0.363416377340015	11.1188244064324	1.01601917856861e-28	2.64672996017123e-26	up
Hcar2	149.148153250972	6.28932610705949	0.566254141561518	11.1068964364938	1.16125663033916e-28	2.99451722383115e-26	up
Fgl2	238.392096730462	4.10060165606186	0.369340286503793	11.1025030463871	1.21979091288481e-28	3.11400422150364e-26	up
Phf11d	234.236235592681	4.71404507796084	0.425835692623826	11.0701032337492	1.75198667280704e-28	4.38494782059716e-26	up
Irgm2	413.735822642574	2.80660407157005	0.253526702062388	11.0702503867991	1.74911210602741e-28	4.38494782059716e-26	up
Cd9	5080.78440941662	3.322260069321	0.300682111138921	11.0490779007004	2.21478020928303e-28	5.48942951095015e-26	up
Sardh	481.846442686541	1.38316836349866	0.125335672232736	11.0357118516926	2.5700817460593e-28	6.30880931684115e-26	up
H2-Q10	165.099446857575	3.76772719271722	0.342601368717854	10.9974084657557	3.93271916762359e-28	9.56175120288216e-26	up
Serping1	655.56846426619	2.98916322322596	0.272494862184812	10.9696131488844	5.35008033766712e-28	1.28851132962551e-25	up
Ddah1	3419.91799959162	1.55779808820866	0.142024577802808	10.9685106078721	5.41571182534752e-28	1.29212810457287e-25	up
Rtp4	326.238793096875	3.63986594209652	0.332679533680496	10.9410576052816	7.33393310522632e-28	1.73359239114188e-25	up
Gm5431	171.180308078943	4.26218390792943	0.392611329011161	10.8559880802835	1.86775735451267e-27	4.37449334893155e-25	up
Fcgr1	868.96798517698	4.03864770539505	0.372508960207483	10.8417464727441	2.18263979417896e-27	5.06551011869042e-25	up
Gpr84	296.336583674915	3.96006378032996	0.365429147542211	10.8367485378887	2.30518854973523e-27	5.3017259897469e-25	up
Gpam	3682.5898791314	1.30415029812556	0.120384594636782	10.8331992316822	2.3963370330447e-27	5.46215072469626e-25	up
Scg3	6492.34262562155	0.858606153875271	0.0795681951582759	10.790821033044	3.80375996936816e-27	8.59346798743361e-25	none
Fcgr4	210.291793387539	5.31093747453131	0.492804427423959	10.7769678578036	4.42223242016499e-27	9.90308521529756e-25	up
Gm20547	122.258441185723	5.16475313743363	0.479315984705126	10.7752574548728	4.50519977166501e-27	1.00011517365944e-24	up
Glycam1	63.5831242186072	3.61333592897958	0.33574165022579	10.7622510538969	5.18869788342034e-27	1.14191610573998e-24	up
Ccl6	236.541718629589	2.9968058799396	0.278818716556923	10.748223494271	6.04139610903824e-27	1.31821197664647e-24	up
Slc14a1	1406.0240256978	2.29559128862881	0.216119331557611	10.6218692797357	2.35791442917453e-26	5.10128792054209e-24	up
Irf7	1361.98211133324	5.00345726777595	0.471249121260728	10.6174357511591	2.47260050503975e-26	5.30445531875292e-24	up
Ecrg4	408.838352207524	4.4619331608954	0.421197027619766	10.5934583302031	3.19562931680721e-26	6.79843506906428e-24	up
Trip10	253.0514614851	1.46890076367303	0.138897541727493	10.5754266447344	3.87410179094756e-26	8.1737144314959e-24	up
Lgals9	1267.65519963165	3.6549637905587	0.34648809991193	10.5485983255636	5.1560528590399e-26	1.07892519211828e-23	up
Lilrb4a	616.636128046208	6.07070646335668	0.575762425100476	10.5437697888974	5.42785449139112e-26	1.12656664480263e-23	up
Vim	9356.34583927149	4.43641906876642	0.420882201784124	10.5407618805461	5.60430193417907e-26	1.15380825869079e-23	up
Serpina3m	150.373148605528	3.65102774966906	0.347075592904726	10.5194021830031	7.03183207403394e-26	1.4361251281441e-23	up
Rhbdf1	854.667532104669	2.49459498755522	0.237784344430054	10.4909976034567	9.50197819698828e-26	1.92520636024535e-23	up
Treml2	227.57208104896	4.66090977997786	0.444967400414	10.4747219136533	1.12868838576152e-25	2.26884140158314e-23	up
Milr1	163.690791415735	5.98874454809449	0.573157270197661	10.4486933333833	1.48557827132052e-25	2.96291622566731e-23	up
Hkdc1	142.768200093663	1.64122147601577	0.157240301871964	10.4376642405086	1.66865925653236e-25	3.30226373333447e-23	up
Igtp	426.88720592887	3.13493998175685	0.300761458026152	10.4233434773556	1.94010492448494e-25	3.78083500894474e-23	up
Tril	1283.20090133918	1.14659621583789	0.109999770392313	10.4236237198366	1.93439485545883e-25	3.78083500894474e-23	up
Kif18a	147.396618944423	3.01346412573142	0.289257402849386	10.4179325958358	2.05368756642574e-25	3.97186286994566e-23	up
Kcnh5	90.2860019163417	-2.21191831763843	0.212466095960355	-10.4106883860245	2.21613296410336e-25	4.25380890530787e-23	down
Bag3	404.90325507158	2.36399554150967	0.22723385446031	10.4033597771963	2.3934229418386e-25	4.55982793150729e-23	up
C1rb	64.6106614121216	3.36413170212334	0.323464300698638	10.4003183499919	2.47106243397588e-25	4.67287058347929e-23	up
S100a10	534.987071796553	2.56757709002503	0.247368774939528	10.3795521106199	3.07213064297219e-25	5.76679582238508e-23	up
Lpo	68.2418699660598	3.23315470343731	0.311718418428319	10.3720361464005	3.32366118562779e-25	6.19341214656145e-23	up
Pm20d1	159.264853104523	1.99610593878604	0.192520722691833	10.3682653528223	3.45743779091745e-25	6.39600937422693e-23	up
H2-Q5	127.843394365742	4.10311951248698	0.395779149539334	10.3671947278243	3.49638357595725e-25	6.42152347558364e-23	up
Tbc1d8	469.095536482102	1.5750271802294	0.15194107626463	10.3660393815181	3.5388990219826e-25	6.45318236658527e-23	up
Parp9	490.545584091006	3.06127640295784	0.296097264859814	10.3387527217017	4.70622792545428e-25	8.52094274531365e-23	up
Hbegf	673.344937235	2.94089718422519	0.28485934838397	10.3240325476736	5.48691350350953e-25	9.86446583317568e-23	up
Ifi204	471.749905074071	5.16718516478416	0.500793061062153	10.3180047140127	5.84246518684153e-25	1.04302303325089e-22	up
Serpina3j	100.057480455343	3.64276523153726	0.353428425283796	10.3069390318908	6.555609605713e-25	1.16220942794616e-22	up
Igfbp2	2809.06615972384	4.76687478454883	0.462645994373863	10.3035038507147	6.79406037885967e-25	1.19617632697868e-22	up
Cfb	103.151979283729	6.2473276394633	0.60695798636397	10.2928502133869	7.58959073410731e-25	1.32708672500702e-22	up
Ifi211	231.199795236054	4.54338948053225	0.442059414793225	10.277780154637	8.87480797359916e-25	1.54125831808172e-22	up
Ube2l6	342.40724409319	2.4876252002684	0.242282856071574	10.2674421153989	9.87892299115764e-25	1.70404746649502e-22	up
Cnn3	4078.89940824325	2.16093898069283	0.21062109474226	10.2598411775288	1.06882385150549e-24	1.83127544329421e-22	up
Maff	68.577586160344	3.72618303355665	0.363510984955369	10.2505376392247	1.17687086294658e-24	2.00295575067754e-22	up
Gvin1	553.014477995944	2.86038641391563	0.279178173263604	10.2457379833015	1.23677410688215e-24	2.09096729633076e-22	up
Kcnh2	232.042397686187	-1.2113491678334	0.118329100657848	-10.2371197034283	1.35201509696795e-24	2.27076272437466e-22	down
Slc15a3	626.0692478003	4.40808099908478	0.430998510928948	10.227601458724	1.49168072954007e-24	2.4889619179365e-22	up
Plac9	335.734277446846	3.24844992993518	0.31776786225242	10.2227138607074	1.5688599570287e-24	2.60074193785621e-22	up
Osmr	846.679987660642	3.31879127693358	0.324937595900175	10.2136266126409	1.72301783990657e-24	2.83786596354676e-22	up
Parp14	782.738370756663	3.51242394261552	0.344232502878294	10.2036382771715	1.90981244905469e-24	3.12535910332802e-22	up
Psmb9	206.056435094851	3.34108387764271	0.327685949864849	10.195993691584	2.06620611545743e-24	3.35975642812183e-22	up
Robo1	919.29218426749	-1.77275781288414	0.174346982348109	-10.1679867870874	2.75544821438841e-24	4.45214161171656e-22	down
Slamf9	183.90172603834	3.86278690616305	0.379940196292687	10.1668287374031	2.7883953254769e-24	4.4770405197547e-22	up
Serpina3i	50.5899415502183	4.71562706242125	0.464155702715696	10.1595801469871	3.00367103284887e-24	4.79254486234992e-22	up
Lat2	394.752760322265	3.62507550051481	0.357513895906355	10.1396772042235	3.68314609889639e-24	5.8401886185544e-22	up
Elovl5	2013.03044091755	1.03195145193227	0.102050170548237	10.112197229935	4.87778438460357e-24	7.68672577497188e-22	up
Ctsz	5879.25955144245	4.00187544984386	0.395952604879828	10.1069557328924	5.14584297085371e-24	8.05940031919781e-22	up
Ablim2	1740.59166497984	-0.841775107203958	0.0833070461233993	-10.1044887122402	5.27701070437323e-24	8.21443940682587e-22	none
Mafa	42.3782675331902	-3.55871471885297	0.352849632301963	-10.0856410013415	6.39464363076041e-24	9.8938701363444e-22	down
Ncan	7494.98378874801	1.17949236760915	0.116990305439218	10.0819667337474	6.638385831629e-24	1.02091175840757e-21	up
Ifi44	269.30227900401	4.23100383586171	0.420091477538981	10.0716250199794	7.37493567193569e-24	1.12739360939429e-21	up
Ctsd	87516.3010279174	4.40903464913081	0.438053327896679	10.0650636996661	7.88362816451711e-24	1.19798299649975e-21	up
Samd9l	300.780585553131	2.79729376789748	0.278426420445553	10.0467971517254	9.49018006041312e-24	1.43357873823838e-21	up
Gm49369	34394.6575470339	4.41776465563952	0.439800425652624	10.0449303774183	9.67159519592988e-24	1.45238913974643e-21	up
Slfn2	294.864451873679	4.35876051121951	0.434182254760332	10.0390111835076	1.02698449572357e-23	1.53320977727059e-21	up
Gm12185	65.6564968521613	4.0136751823605	0.400575637311898	10.0197685742814	1.24794813147254e-23	1.85225975862573e-21	up
Pstpip1	113.142588819351	2.65974542117985	0.265519823072611	10.0171256157116	1.28176475730346e-23	1.8914550571792e-21	up
Gvin3	162.090141334075	4.10859873522637	0.410627772533908	10.0056523451226	1.43939867159131e-23	2.11186256822153e-21	up
Cxcl10	564.679379204244	5.48090389288051	0.548290970644252	9.99634169871582	1.58131125011025e-23	2.29437658672235e-21	up
Ctss	13855.4591191924	3.61628751540877	0.361762136473544	9.99631291063329	1.58177084595219e-23	2.29437658672235e-21	up
Slc30a10	284.40155599246	-1.43857742488429	0.143992675548624	-9.99062917195749	1.67515076957035e-23	2.41609740092437e-21	down
C1qa	10872.8935308999	4.17328647186896	0.418712095422262	9.96695943942171	2.12638883272199e-23	3.04969553430111e-21	up
Sdc4	2392.45010754839	1.54633799331176	0.155178421954081	9.96490345654718	2.17084671645627e-23	3.096064012537e-21	up
Gfpt2	389.706114615176	2.22803456911003	0.22394235663927	9.94914317481699	2.54363758601335e-23	3.58765325598535e-21	up
Junb	773.47931969842	1.5469488241743	0.155485336118922	9.94916217045145	2.54315214609714e-23	3.58765325598535e-21	up
Ccl12	247.526167112822	4.78096140492938	0.480618835308102	9.94751152826655	2.58567910871236e-23	3.62691219595153e-21	up
Gvin2	492.937005197177	2.71567070227656	0.273026600407319	9.94654256480925	2.61097059189476e-23	3.63053383966727e-21	up
Pgpep1	948.422645747353	1.8954031559177	0.190563178308983	9.94632422033003	2.61670346076532e-23	3.63053383966727e-21	up
H2-Q2	84.9740406750864	3.5901688815065	0.361196833198901	9.93964661791345	2.79818012667525e-23	3.86133732183203e-21	up
Pdlim4	404.815602217626	2.4786045415814	0.249582683622175	9.93099563483171	3.05192783072274e-23	4.18885298873768e-21	up
Ptpn6	888.818174778131	3.97817441470827	0.400753420380031	9.92673851900205	3.18503181404944e-23	4.34816455512664e-21	up
C1s1	81.8741290424238	2.81078272247912	0.283518831286538	9.91391897929491	3.62155523502375e-23	4.9178023188788e-21	up
C1ra	135.327426456921	3.18624702357783	0.321750383764435	9.90285384060519	4.04562601123227e-23	5.46459187517189e-21	up
Ccn2	362.547357685616	4.14976214777973	0.419105094593433	9.90148342578691	4.10145621681972e-23	5.51084609258898e-21	up
Aspg	288.795711977843	2.83223248088859	0.286081608698098	9.90008583137354	4.15917935113601e-23	5.55914605524351e-21	up
Tmem164	682.863328812055	1.37231918616121	0.139077940746826	9.86726707910749	5.77156614348943e-23	7.6740787540178e-21	up
Zbp1	244.054063371571	5.74783482568134	0.583705355013262	9.84715109483747	7.05143879130097e-23	9.32726325922915e-21	up
Ifit2	784.109067138519	3.19751332780498	0.325480620784867	9.82397452756009	8.87728967913639e-23	1.16818725885914e-20	up
Bhlhe41	1176.33156650376	1.02928284869173	0.104814127971929	9.82007739421721	9.2272677355017e-23	1.20801496420319e-20	up
Sdc3	6965.23773717049	1.50634139513277	0.153463370396007	9.81564129111529	9.64229294999612e-23	1.255908656737e-20	up
Igsf10	351.980847977399	3.09640281089953	0.315651322293641	9.80956705139045	1.02406985552963e-22	1.32708016963533e-20	up
Ccl5	94.0015806274788	4.99617179795677	0.509931607440098	9.79772919556408	1.15145055447092e-22	1.48461521237819e-20	up
Pcdhgc3	12688.4475106488	0.65056069287948	0.0664502412223081	9.7901930965614	1.24058737611689e-22	1.5915052826577e-20	none
Nrg1	167.613165413255	1.93791956847085	0.198005943860503	9.78717876184636	1.27812371976611e-22	1.63146102209545e-20	up
Thbs1	529.458316019225	5.02139454492312	0.513148887172717	9.7854534433259	1.30011206829839e-22	1.65127169112386e-20	up
Il2rg	171.768076435284	3.66560983366876	0.374730636689731	9.78198597811421	1.34544194282091e-22	1.7003855127859e-20	up
Gm49339	340.417973904518	6.54012736554579	0.668916817535159	9.77719081670723	1.41071661686769e-22	1.77409775921258e-20	up
Ms4a6c	369.765497531232	4.96130869606336	0.508169004800176	9.76310764568229	1.62110045977133e-22	2.02868008026972e-20	up
Wwtr1	973.131037794475	1.86279833009213	0.19138084779548	9.73346262988038	2.17075158348655e-22	2.7032740085282e-20	up
Bcl2a1b	281.397370615965	4.3767462958489	0.449833075466621	9.72971205220694	2.25229612562444e-22	2.79120717432361e-20	up
St14	130.823331170112	4.07798227104517	0.419293399213492	9.72584419095225	2.33956616147083e-22	2.88535190996081e-20	up
Plek	2518.25987288507	3.39049371290993	0.349182882117611	9.7097935968349	2.73891179093594e-22	3.36161918801941e-20	up
Mamdc2	189.137592088329	3.24694321241353	0.334887138120132	9.6956342684286	3.14676342673021e-22	3.84371882875576e-20	up
Rgs20	569.141070551298	1.0446112214467	0.107778300314915	9.69222207433658	3.25371323185191e-22	3.95543071885464e-20	up
Dhx58	273.760819108051	3.78265220366263	0.391318365036158	9.66643158522118	4.18724031940773e-22	5.06616389166635e-20	up
Ly86	3749.75415798164	4.00897330299453	0.415309191920453	9.65298476649752	4.77454139127826e-22	5.74949373480862e-20	up
Trem2	3036.59042891063	3.93606054093829	0.408471742494589	9.63606568449576	5.63046971169222e-22	6.7483690736991e-20	up
Tap1	475.386015175717	3.32511938698112	0.345345584324291	9.62838251859249	6.06770328468348e-22	7.23842977358339e-20	up
Phf11a	93.8022976352143	5.08014187464899	0.528413248620283	9.61395628878255	6.98137588198376e-22	8.28965325075179e-20	up
Acsbg1	4023.11098695227	0.981849315841617	0.102133501873941	9.61339127540608	7.01980495343025e-22	8.29669447482041e-20	none
Ccl2	85.8393313745824	5.58772397355917	0.581649346024409	9.60668831100977	7.49198915564316e-22	8.81396272600987e-20	up
Tent5c	978.94649674486	4.30260622982285	0.447900369230286	9.60616807978269	7.52992394011153e-22	8.81795542509666e-20	up
Icam1	448.426492343927	3.70655881112785	0.386478119483913	9.59060454981886	8.75703834032087e-22	1.0208147570322e-19	up
Irf9	709.780496045071	2.24047678604463	0.233755250118549	9.58471215045813	9.27158136882576e-22	1.07588273074888e-19	up
S100a6	898.488097544641	3.44408538048894	0.359424800312422	9.58221407508675	9.49864772226461e-22	1.09724424299409e-19	up
Pik3ap1	1096.7418045221	4.12005772849646	0.430116383760189	9.57893696696194	9.80488769686518e-22	1.1275179189787e-19	up
Hck	325.748924837379	3.49327035766062	0.364947558679635	9.5719789722642	1.04878620297333e-21	1.20064856393301e-19	up
Gpr65	127.88625044496	5.71304722752252	0.597174255140772	9.56680094351318	1.10264733656363e-21	1.25667338638986e-19	up
Ptx3	150.679562877178	4.32427692240325	0.452669395173763	9.55283694569924	1.26192407545093e-21	1.43180709876386e-19	up
Ccl9	221.344321837497	2.35915524905807	0.246988008411894	9.55169955103154	1.27585799869541e-21	1.44121145348209e-19	up
Ifi206	122.142749065052	5.88718562090977	0.617154887758732	9.5392351866316	1.43889529067736e-21	1.61821840862125e-19	up
Ltbp1	344.516483702436	2.23221808347483	0.234118608204157	9.53456071090378	1.50521474386687e-21	1.68537838579725e-19	up
Ncf1	1108.55402671181	3.80650553369143	0.399746178734281	9.522306243787	1.69377651231406e-21	1.88822797305091e-19	up
C1qb	11781.485651413	3.9336350526467	0.413788283992568	9.50639543172121	1.97383617311582e-21	2.19087233319452e-19	up
Il34	451.666065601739	-1.853078419781	0.194998821646255	-9.50302368053615	2.03882519069643e-21	2.25321074862724e-19	down
Gvin-ps5	129.015921182493	2.8520836287939	0.300384191028774	9.49478605723527	2.20664030952487e-21	2.42816036473536e-19	up
Ahnak2	206.476017923327	5.90734994911409	0.622355499146462	9.49192215255718	2.26812732015123e-21	2.48510825562836e-19	up
Aif1	830.11926068336	3.52142126982222	0.371304896409437	9.48390744069036	2.44935408512437e-21	2.67220343757009e-19	up
Tpbg	100.611309467361	2.55791433225362	0.269865951824451	9.47846260323183	2.58056926861201e-21	2.80337671737855e-19	up
Herc6	460.044650417695	2.62239532361405	0.27670000965502	9.47739512869393	2.60709798112473e-21	2.81167550640902e-19	up
Scg2	12949.1065355655	2.2195088305735	0.234192856074296	9.47726957934779	2.61023579074362e-21	2.81167550640902e-19	up
Isg15	403.441060409208	4.50355204853535	0.475572142982343	9.46975577731127	2.80498735690424e-21	3.00876143842052e-19	up
Serpina3b	77.2199069420837	3.80490559141055	0.401958300029902	9.46592119413259	2.90984753764396e-21	3.10817982378714e-19	up
Hspb3	65.6619856874633	3.82918069820795	0.404786255243196	9.45975968454603	3.08651741312986e-21	3.28315429332467e-19	up
Oas3	136.753038232095	6.96290213329061	0.73628527147594	9.45679942684842	3.17513037529759e-21	3.36339847929345e-19	up
Glipr2	307.006108686682	3.22189683223073	0.340774231474838	9.45463751260379	3.24143111021793e-21	3.4194419344113e-19	up
Slc1a4	1437.98638216575	0.994292258351606	0.105194713600333	9.45192229078378	3.32664342355336e-21	3.49489217941949e-19	none
Itgax	194.626863198603	3.33650346715793	0.353324236204242	9.44317747064835	3.61642833490594e-21	3.78376225253335e-19	up
Cpq	476.977946020092	1.83965855632883	0.195086578576342	9.42995960949167	4.10246915152328e-21	4.27477285588726e-19	up
Gbp7	557.833055910176	2.65481439937294	0.281946451591586	9.41602344837656	4.6849569548977e-21	4.86188073583673e-19	up
Tyrobp	3497.99023857784	3.98411321031155	0.423904499285682	9.39861034036003	5.52884384273834e-21	5.71440706320919e-19	up
Nptx2	1917.51474216734	2.60155325213036	0.277048265785416	9.39025279496015	5.98564220013274e-21	6.1615911180318e-19	up
Sp100	371.601884093939	2.93243082036471	0.312584571113075	9.38123980311211	6.52014696622274e-21	6.68485268677512e-19	up
Grn	10048.7833824923	3.85304446781572	0.410784869877442	9.3797136904416	6.61521148516787e-21	6.75518936019402e-19	up
C1qc	10072.7194143567	4.08090196405271	0.43520600677626	9.37694310398319	6.79131300812876e-21	6.9073876408175e-19	up
Rab29	272.619127787796	2.42851434346173	0.259176581018849	9.37011489971429	7.24536108472838e-21	7.33995329889011e-19	up
C3ar1	967.281119557858	4.70874450249766	0.503118140836464	9.35912287851338	8.04013541531771e-21	8.11290976354331e-19	up
Pbxip1	3314.38050036742	2.15609208553062	0.230444607193589	9.35622712888811	8.26348297535775e-21	8.30545105818535e-19	up
Gbp2	676.598520798818	3.59494912620068	0.384251054898094	9.35573001134396	8.30243770585769e-21	8.3118796938369e-19	up
Fcgr2b	1425.99539698576	4.10716337561437	0.439072022308736	9.35419058134929	8.42422490891e-21	8.38373030341634e-19	up
Nedd9	404.129352081471	1.74686949048285	0.186751183646069	9.35399420971554	8.43988674831759e-21	8.38373030341634e-19	up
Rims3	453.057003679831	-1.57312137890089	0.168211364724338	-9.35205169685703	8.59637366971674e-21	8.50607842690692e-19	down
Tlr7	689.653341679637	3.58061512998045	0.383104405555805	9.34631676914735	9.07530931830852e-21	8.9453116442895e-19	up
Nupr1	258.844232354376	3.3796585005149	0.361790022471717	9.34149172336311	9.49862841653096e-21	9.32655710944688e-19	up
Bcl2	432.804842849391	1.61702489067012	0.173292282801316	9.33119966181114	1.04679275884524e-20	1.02389166055786e-18	up
Irf8	1018.02372348605	3.68120360827809	0.394534956564233	9.33048782377987	1.05384739471206e-20	1.02685763891619e-18	up
Fcer1g	1907.01986461068	4.05239440766607	0.434352676569871	9.32973278688706	1.06138153500277e-20	1.03026650977512e-18	up
Mt2	4453.61685701942	1.86497920047881	0.199978977648594	9.32587626163373	1.10070265460204e-20	1.06438780565664e-18	up
Cd300lf	127.518697459206	6.56062251717497	0.704239065994214	9.31590255918701	1.20920031427403e-20	1.16489338955101e-18	up
Cybb	490.872998561553	6.05185028992566	0.649723213617169	9.31450525868318	1.22522207295889e-20	1.17589076317923e-18	up
Scrg1	901.842833996405	1.56717341752255	0.168340659479195	9.30953592774914	1.283920923495e-20	1.22761113317992e-18	up
Fgr	74.5735507720418	4.67445668388352	0.502179683198456	9.30833492528254	1.29851962905574e-20	1.23693685112552e-18	up
Mdga1	1057.99721893883	-2.37220735734794	0.25491497296492	-9.30587689595773	1.32891170114559e-20	1.26118166611694e-18	down
C030004G16Rik	85.9351597958261	3.45513576914225	0.371346936443335	9.30433357612869	1.34835229027006e-20	1.2748920599372e-18	up
Trim21	162.942891097099	2.60967551824899	0.280747434114506	9.29545634666285	1.4657605851071e-20	1.38078974085606e-18	up
Oas2	222.912664071407	4.54790826521768	0.489573583060282	9.28952954689487	1.5497177931509e-20	1.45451270372608e-18	up
Hr	772.30225679732	1.61791358956157	0.174226207328985	9.28628140602595	1.59772910814053e-20	1.49408155317654e-18	up
H2-Q1	203.892348309443	3.84739564326129	0.414399033649144	9.28427754616514	1.62807898746116e-20	1.51690614857285e-18	up
Lxn	1076.28168080127	1.3516001896682	0.14561129906578	9.28224800094406	1.65939886633439e-20	1.54046522395094e-18	up
Fosl2	2208.48241582406	2.53946453872745	0.273825097681583	9.27403864813176	1.79227956614493e-20	1.65779366101862e-18	up
Egr2	77.7375702368563	3.72436605398709	0.402542216299931	9.25211295406614	2.20097945862031e-20	2.02847670032916e-18	up
Vwa1	1030.07527505152	1.69743961714462	0.183679779156598	9.24129822530684	2.43524355999723e-20	2.23630693680465e-18	up
Itgb2	1324.06939005534	3.89067834867771	0.421063742153041	9.24011725346703	2.4622726404864e-20	2.25302359279489e-18	up
Dysf	113.876813595098	1.55296717712634	0.168099903170158	9.23835854655047	2.50307507404925e-20	2.28217869876441e-18	up
Blnk	475.046394701798	2.30466724517633	0.249544179142584	9.23550792927727	2.57063444587447e-20	2.33543511632489e-18	up
Oasl1	137.232069310727	5.64932671641896	0.611921893559448	9.23210425362911	2.65366591108178e-20	2.40232046255343e-18	up
Cacna2d4	84.483961891038	1.70670928163089	0.185009373038676	9.22498819167449	2.83592146951714e-20	2.55824166767855e-18	up
Tgfb1i1	244.296615777524	1.83020318390824	0.198662088627783	9.21264442828518	3.18187605791039e-20	2.86021527754909e-18	up
Ms4a6b	211.724066464808	3.8953556613958	0.423072035021494	9.20731066802347	3.34397763021672e-20	2.99538262883518e-18	up
Bcl2a1a	116.150011681626	4.13650336629531	0.449508044957437	9.20228995386942	3.50401322372238e-20	3.12776061497932e-18	up
Ccl4	95.5107012509638	4.25336675061986	0.463087915673534	9.18479322535029	4.12318706330402e-20	3.66762517557799e-18	up
Aldh1l1	1694.25142428183	1.59756927890114	0.174027439079265	9.17998499175459	4.31151516707834e-20	3.82182884376191e-18	up
C1qtnf5	315.84673143159	1.94275729780735	0.211647018241767	9.17923301706103	4.34172746702199e-20	3.83529275105897e-18	up
Fgfrl1	943.597825250535	2.07128082147952	0.22580707315854	9.17278981790469	4.60932572881754e-20	4.05763712175803e-18	up
Aldh1l2	583.804003983382	3.01747483996943	0.329018964011036	9.17112741218229	4.68097431663271e-20	4.10654959894558e-18	up
Lhfpl6	657.926163085481	1.86887235908338	0.204350020153558	9.14544739305153	5.93835464757599e-20	5.19178958212217e-18	up
Etv3	968.278824510748	1.09303284078985	0.119587971248555	9.1399898282249	6.2458204572336e-20	5.44196417927361e-18	up
Ankrd34c	163.954022928978	4.00907464493214	0.439347111934896	9.12507340102015	7.16876632404346e-20	6.22487875804441e-18	up
Cyba	765.898991433525	3.71997029379511	0.408600001389729	9.10418571008997	8.69159699232327e-20	7.52161964803461e-18	up
Tll1	354.759714721867	3.03188433945206	0.33333409542366	9.09563222327617	9.40377457458289e-20	8.11043787549077e-18	up
Cd68	2200.52059974992	4.4699754451763	0.491528874130563	9.09402413659417	9.54396680800665e-20	8.20363396099669e-18	up
Ifi35	237.890753252383	2.87234218633323	0.315898354786446	9.09261521249452	9.66849252730357e-20	8.28278341374271e-18	up
Crispld1	118.578759982462	-2.66546677694104	0.293286244096156	-9.0882775124876	1.00620437488817e-19	8.59110083161204e-18	down
Fam167a	252.56728508293	2.82192369253723	0.310843508609741	9.07827770043645	1.10306424002887e-19	9.38670899456565e-18	up
Egln3	258.030644727112	1.77521282868397	0.195560192785928	9.07757761635688	1.11018053309956e-19	9.41588000980023e-18	up
Pld4	1632.91550386103	3.50455104038786	0.386565308812115	9.06587052820925	1.23613182804241e-19	1.04494070987068e-17	up
Rsad2	385.614626555232	3.79448218080034	0.419651852604781	9.04197647942685	1.53864199239713e-19	1.2963693539243e-17	up
Cd22	217.393103397014	5.06327877031968	0.560384261936173	9.03536932465884	1.63449553187429e-19	1.37259988267167e-17	up
Mfrp	320.763263382651	1.93844735262228	0.214564313046807	9.03434184882092	1.64992264225441e-19	1.38101229947911e-17	up
Akr1b8	86.8240441184325	3.20551754588968	0.354951075119347	9.03087149352026	1.70309992006552e-19	1.42086398233179e-17	up
9930111J21Rik1	273.253580365596	2.98936859887834	0.331160926668549	9.02693632655019	1.76545079926383e-19	1.46808447734223e-17	up
H2-T-ps	174.274170640646	3.46499635546022	0.384106013901301	9.0209375278112	1.86486414982401e-19	1.54571808054731e-17	up
Trim34a	239.902401404392	2.70407462923499	0.299786138012036	9.02001222326839	1.88068316061004e-19	1.55378512644704e-17	up
Efemp2	445.090108614093	2.3908029540521	0.265337399249052	9.01042582319138	2.05257942674593e-19	1.69033226404506e-17	up
Gbp6	370.913310515375	3.16709709266915	0.351522465456148	9.00965771436377	2.06700607680236e-19	1.69136292068241e-17	up
Abhd4	2669.59860657894	1.28936780454594	0.143109585066391	9.00965371360541	2.0670814808763e-19	1.69136292068241e-17	up
Nfkb2	212.729724125419	3.01913473796514	0.335183543737114	9.00740741715249	2.10985048473864e-19	1.71536219824499e-17	up
Cybrd1	471.664794848103	2.85972737211588	0.317474704075085	9.00773301119301	2.10359748542716e-19	1.71536219824499e-17	up
Acan	1614.13143059047	3.45425872930745	0.384248521480514	8.98964741880631	2.48024808300054e-19	2.00374219338357e-17	up
Tagln	381.702305979728	2.46116390998975	0.273769030646144	8.98992813095388	2.47392151419074e-19	2.00374219338357e-17	up
9930111J21Rik2	469.175406259988	3.02357705473886	0.336487309637327	8.98570902420579	2.570713735241e-19	2.07027605510938e-17	up
Micall2	174.020653624319	3.20161885377084	0.356656527193725	8.97675665425806	2.78865771615816e-19	2.23873090678622e-17	up
Tlr3	712.412523127324	1.49462110409505	0.166506693616661	8.9763424618594	2.79917142823092e-19	2.24012687747044e-17	up
Axl	2799.93395771412	2.059048811074	0.229516154982308	8.97125873877035	2.93144950258225e-19	2.33865544848195e-17	up
Iigp1	376.836485932023	3.00546281941868	0.335328326076118	8.9627466148996	3.16689703930859e-19	2.5186203899224e-17	up
Cd84	843.377485590444	4.10743593029611	0.458550754121349	8.95742923412386	3.32335883380773e-19	2.63484557976017e-17	up
Capg	442.542729015717	3.81176568947282	0.425867925309022	8.95058177181785	3.5361371664515e-19	2.79486209666689e-17	up
Rgs2	1911.24477134091	1.98490374917202	0.221774346630032	8.95010527292082	3.55143500745901e-19	2.7982896390562e-17	up
Hmcn2	66.9700491958911	2.54310676362092	0.284198186119061	8.94835677295815	3.60813226230675e-19	2.83421564690551e-17	up
Rigi	616.9335710365	2.79807371007535	0.313015929013597	8.93907769771614	3.9243185874303e-19	3.07312666314442e-17	up
Lilrb4b	231.305818453503	6.21353314761924	0.695440132310942	8.93467727692348	4.0836839756546e-19	3.18814581695677e-17	up
Asap3	402.074089169414	2.77537406103206	0.310875514493808	8.92760584747611	4.35327534398459e-19	3.38825506879825e-17	up
Ifih1	385.583109592244	2.92052042511425	0.327154101342142	8.92704818045346	4.37526889772344e-19	3.39502248297816e-17	up
Trib1	558.662743427019	2.64946753901967	0.296825953313853	8.92599689966537	4.41702877177057e-19	3.41704022771306e-17	up
Col4a6	294.679599647821	4.09359869099159	0.458655099610145	8.92522223010522	4.44805260163045e-19	3.43064455791612e-17	up
Tubb6	201.339605680828	4.42039990057049	0.497222805010081	8.89017932409772	6.10103651536169e-19	4.69136630122496e-17	up
Ifi30	547.875678223319	3.9904940157454	0.449239036680705	8.88278553268655	6.520660352509e-19	4.99897712129736e-17	up
Tnc	961.54488835974	3.73837853544315	0.421161618147699	8.87635143934727	6.90893089652337e-19	5.28078134303428e-17	up
Trim12c	292.216007316953	2.35942910694996	0.265828790096476	8.87574707801085	6.94655400150902e-19	5.29368886879176e-17	up
Tppp	9014.82529563114	-1.12230920027729	0.126452709450664	-8.87532742598264	6.97279743522962e-19	5.29787338464217e-17	down
Cd48	242.629041353659	4.13072467233476	0.465774595907874	8.86850572922139	7.41339523570485e-19	5.61592186861452e-17	up
Rbms3	255.419095729246	-1.04449453340996	0.117894058415166	-8.8596028285985	8.03000083216288e-19	6.06502636817415e-17	down
Gm43302	321.333077933656	3.11332792128036	0.351551439923086	8.85596691614035	8.2961486227386e-19	6.24756277846294e-17	up
C1qtnf1	170.816868401665	3.1331654011301	0.353916625286572	8.85283475618906	8.53239442923163e-19	6.4065734524663e-17	up
Ggta1	557.968838626473	3.20679324522822	0.362289598402272	8.85146374439247	8.63788349476297e-19	6.46676034421713e-17	up
Gm12250	55.6637170256661	4.16373328399542	0.470443402437944	8.85065719365605	8.70054224394983e-19	6.47568929871123e-17	up
Loxl1	146.149715087006	2.57808598482577	0.291285104096989	8.85073060230141	8.69482080334517e-19	6.47568929871123e-17	up
Wdfy4	453.650402246012	3.60427566449866	0.407293143794048	8.84934038153414	8.8038079654946e-19	6.53350039392766e-17	up
Gdnf	109.979432824211	6.35023718223883	0.718024252842985	8.8440427424218	9.2316274054815e-19	6.83113669665325e-17	up
Apobec3	414.438679353122	3.03392035467718	0.343462158635704	8.83334678477675	1.01589452040703e-18	7.49559861603212e-17	up
S100a11	274.846626151749	3.41169329040102	0.38715461280654	8.81222430922148	1.22686825052937e-18	9.02614396765539e-17	up
Samsn1	268.055218177046	3.34672470584356	0.379900086579978	8.80948655730036	1.25720362898797e-18	9.22274466794078e-17	up
Mlc1	6303.09823179695	1.07799869056246	0.12237847325057	8.80872805428172	1.26573839460598e-18	9.25874942002756e-17	up
Ctsh	1722.57031156526	3.6529506079162	0.41474549177302	8.80769213982287	1.27748713178198e-18	9.31799113921778e-17	up
Camk1g	203.196176429983	-1.71057512787806	0.194423643819564	-8.79818469746189	1.39047053029113e-18	1.0113197198804e-16	down
Sp110	203.409914184596	3.812665939344	0.433849575248781	8.78799048531443	1.52258862643226e-18	1.10426605239174e-16	up
Msn	3051.04150226547	3.00121130170364	0.341994527384086	8.77561206800554	1.6997682135938e-18	1.229274298154e-16	up
Lgals3	424.952667028683	5.55023848870102	0.633188345635399	8.76554113315432	1.85881648234468e-18	1.34050073383552e-16	up
Loxl3	362.90493132489	2.48105943928547	0.283118231838294	8.76333333666252	1.89560076501019e-18	1.36317723746324e-16	up
Comt	1988.44303047462	0.574947981260506	0.0656108957727089	8.76299545203981	1.90129335191778e-18	1.36343028036823e-16	none
Mgst1	345.625300041963	1.62381066096992	0.185317390648349	8.76232206426432	1.91268879529056e-18	1.36776000714209e-16	up
Cntf	154.464333201985	3.45056215761475	0.393950968976321	8.75886196340884	1.97231467055997e-18	1.40645869342809e-16	up
2810459M11Rik	968.829033496199	1.78136072129531	0.203467024728985	8.75503400940793	2.04041948917244e-18	1.45097128521123e-16	up
Spp1	4239.02622233759	7.66139239208571	0.876035886628829	8.74552345289	2.21984112764247e-18	1.56981507334029e-16	up
Cryzl2	346.745543430411	2.32571799137069	0.265923984194874	8.74580003910578	2.21440966653318e-18	1.56981507334029e-16	up
Zfp385b	326.257235830077	-1.72509111116399	0.197265497050215	-8.74502199806818	2.22972201013456e-18	1.5724467733902e-16	down
Slfn5	846.721850195108	2.92823538447826	0.334916814667222	8.7431722034852	2.26654817603546e-18	1.59401400512422e-16	up
S100a4	250.643253339308	3.71140594776936	0.424755768562075	8.73774112670342	2.37817697164927e-18	1.66792527223171e-16	up
Hvcn1	636.991828350762	3.54167165912871	0.405575740975392	8.73245438844823	2.49204761142607e-18	1.74299954718071e-16	up
Cd37	651.521922962564	3.61746578133614	0.414407085961328	8.7292565785753	2.56352061443548e-18	1.78809064934217e-16	up
Rac2	536.176924119811	3.96283457617114	0.454341637696941	8.72214705273054	2.72975487897883e-18	1.8988531963338e-16	up
Odc1	1843.28833810094	1.33260360208343	0.152885150961151	8.71637038460359	2.87262491836551e-18	1.99280547665633e-16	up
Cst3	37599.1035041374	1.26186506654695	0.144891464128155	8.70903661675229	3.06468273627771e-18	2.12027874185457e-16	up
Tlr1	185.327911605128	3.71527937825504	0.426789275952631	8.70518447297491	3.17058635000031e-18	2.18761888997724e-16	up
Angpt1	228.307359986461	1.16748776818591	0.134168107639245	8.70167872774269	3.27010259591567e-18	2.25020078628386e-16	up
Lyz2	8568.36331405535	5.8559044601045	0.673278414128623	8.69759721568289	3.38985295835306e-18	2.32633215520955e-16	up
Slc1a3	19524.0615030157	0.745527153646437	0.0857450675295902	8.69469434366192	3.47764680464221e-18	2.38018351945606e-16	none
Cd86	338.797315665635	3.08132716877773	0.354453048319075	8.6931885150666	3.52406919472609e-18	2.40550701797226e-16	up
Arr3	381.369385144981	3.73058760973938	0.429760127899492	8.68062755838498	3.93591025460753e-18	2.67946274373002e-16	up
Mrc2	459.665358396384	2.93060252513379	0.337779902573345	8.67607131983657	4.09675305764112e-18	2.78154278746064e-16	up
Gm4815	103.489776531356	2.38066189429595	0.274476340934785	8.67346848980908	4.19153170596957e-18	2.83834517033679e-16	up
Xaf1	369.165684315146	2.92933645128703	0.338357512500081	8.65751858039897	4.82144966998162e-18	3.25626424933759e-16	up
Dusp2	75.9659230931104	2.66712839189228	0.308153672738565	8.65518936766023	4.92093948745556e-18	3.31468770910958e-16	up
Cd274	194.428284482599	2.08387359156481	0.240791055547171	8.65428155887868	4.96026204642769e-18	3.33238236271717e-16	up
Palmd	351.02671206113	-1.03174951789094	0.119592096954402	-8.62723828886723	6.28511408071352e-18	4.21135636132639e-16	down
Rbp1	386.08254475413	2.13954570356421	0.248496542401808	8.6099616633887	7.30850128631473e-18	4.88425993032274e-16	up
Ifi47	121.428246545714	3.19661875418632	0.371407343997459	8.60677314503557	7.51459540442768e-18	5.00888005429855e-16	up
Ptprc	829.369742720363	3.28890657538769	0.382412469315562	8.60041666861475	7.9427202268479e-18	5.28046105914584e-16	up
Naip2	343.821435371106	3.73601429433745	0.434517207355434	8.59808134429392	8.10598380473037e-18	5.37500417015485e-16	up
Ampd3	835.207139279882	1.7258631959271	0.200957071152029	8.58821829972551	8.8328326382825e-18	5.84179752390451e-16	up
Cntnap2	1497.57269235905	-1.71327824631386	0.199562065798545	-8.58518997314541	9.0686445098371e-18	5.98225906179926e-16	down
Gvin-ps3	136.793622355404	2.86883531475155	0.33459798014469	8.5739767870415	9.9971586566662e-18	6.57776967386679e-16	up
Gpnmb	4796.98746033935	5.08306839067807	0.592979248657786	8.57208477730653	1.0162822774886e-17	6.66958104421762e-16	up
Lyn	1025.64337200242	3.11361908139422	0.363460536850481	8.56659462503103	1.06590310878248e-17	6.97729242669436e-16	up
Casp4	80.2278436787983	3.36965002797814	0.393760856441665	8.5576053913255	1.15236018031791e-17	7.52393939727259e-16	up
H2-Ab1	259.793551454444	4.27292344628155	0.499922731487433	8.54716774643996	1.26145786257349e-17	8.21524433000982e-16	up
Fndc9	74.7504126092423	4.55595249453837	0.533208898393848	8.54440446935897	1.29200788340569e-17	8.39279115915112e-16	up
Adgre1	1296.69769488417	3.8092533986279	0.445906843119149	8.54271123533766	1.31108737009549e-17	8.49511407897656e-16	up
Fxyd1	1106.24109636376	1.8595988212589	0.218175104943944	8.52342352138066	1.54905079413806e-17	1.0011574107228e-15	up
Top2a	474.675377815774	4.10210323801414	0.481331649501546	8.52240496186398	1.56273872014186e-17	1.00745345420458e-15	up
Anxa5	1688.45767848808	2.21901629084367	0.260462842405168	8.51951192098192	1.60227117502147e-17	1.03033704854215e-15	up
Tnfrsf1a	1005.60785137173	2.9456716097466	0.34620384613044	8.50848898032389	1.76214643772318e-17	1.13029739720188e-15	up
Myo1f	750.268561562641	3.64854481615724	0.428857540870619	8.50759160897664	1.77583413309529e-17	1.13475238814537e-15	up
Pcdhga8	10398.5662444	0.479068108017036	0.0563115889496166	8.50745143145705	1.77798172767499e-17	1.13475238814537e-15	none
Oasl2	1219.47801694064	4.13394608684872	0.485956193491612	8.5068286858249	1.78755354661409e-17	1.13801632148407e-15	up
Chrm3	902.426147052372	-2.30117662244015	0.270685627198213	-8.50128854737855	1.87497663775078e-17	1.19070344739153e-15	down
Ifi213	107.138198512245	6.28971611192193	0.739920628501773	8.50052812374978	1.8873007302427e-17	1.19555583976094e-15	up
Camkk2	2703.62218122048	-0.831679515307672	0.0978607016547616	-8.49860568383943	1.91881506735794e-17	1.21251063996487e-15	none
Slc41a1	2481.22730728664	0.707560325085518	0.0833492740410822	8.48910003387392	2.08243417773632e-17	1.31265338576372e-15	none
B430306N03Rik	91.2432436245899	5.93335453675618	0.699036373525339	8.48790529573367	2.10394912125127e-17	1.32294869744886e-15	up
Gadd45b	252.209086072887	1.49200709379359	0.17580375216898	8.48677616595748	2.12448410359342e-17	1.33257873908197e-15	up
Parp12	655.86472115503	2.29441750546667	0.270512882487205	8.4817310154358	2.2186801774722e-17	1.38825211398745e-15	up
Atf3	219.334491539689	3.44499479937833	0.406362814707449	8.47763297893897	2.29821615066351e-17	1.4345026921831e-15	up
Vamp1	1378.43631589053	-1.50134370782673	0.177115270048962	-8.47664748167503	2.31775873555322e-17	1.44317226243751e-15	down
Gem	145.657843778799	2.93674653224753	0.347158116999849	8.45939181150936	2.68775567195188e-17	1.6694821058214e-15	up
H2-DMb1	158.102123441475	3.48887177732499	0.412519217166262	8.45747696626417	2.73224488061268e-17	1.69299707663012e-15	up
Mfsd12	1148.97015413071	0.909955116876022	0.107714834869271	8.44781610611385	2.96802392739115e-17	1.83464123105009e-15	none
Dennd2c	100.461609243101	3.47924794238533	0.41187250404037	8.44739065670747	2.97885636453576e-17	1.83688947174477e-15	up
Fcrl2	5908.77340847062	3.70208377425157	0.438372458133931	8.44506470595952	3.03877088818794e-17	1.86932004830241e-15	up
Rel	263.922282293974	1.50001581721788	0.177878455791539	8.4328133530448	3.37452689143936e-17	2.07087252431624e-15	up
Socs3	297.962093422657	4.80777155795182	0.570500692070128	8.42728435702026	3.53779421370703e-17	2.16585967582078e-15	up
Siglecf	68.7802867961516	2.28371729229235	0.271039482906707	8.42577349912677	3.5837483852812e-17	2.18874431884794e-15	up
Lcp1	1452.4107862077	3.35642718861659	0.398387717312274	8.42502678360857	3.60667737609698e-17	2.19749085284916e-15	up
Dock2	799.213172554353	3.36980620373687	0.400054333684571	8.42337132734035	3.65802789369812e-17	2.22347128805284e-15	up
Rilp	47.5637018375385	2.07270130889344	0.246094018600842	8.42239612599163	3.68861447966049e-17	2.23673726962595e-15	up
Tmem106a	272.737709366467	4.39244932604939	0.522513607520842	8.40638265267415	4.22849991948785e-17	2.55804204845036e-15	up
Dag1	3065.32832118823	0.567397747243865	0.0675177195404059	8.4036864856537	4.32676850620153e-17	2.61130196678059e-15	none
Ccdc80	227.890072859526	2.90732999740069	0.346034927782763	8.40183971031352	4.39537535306384e-17	2.64645135349921e-15	up
Bcl2a1d	75.6813702448913	4.57837829878094	0.54500881152046	8.40055830658633	4.44360836771207e-17	2.66919712986639e-15	up
Slc13a3	470.353662287519	1.43040672070237	0.170334844199496	8.39761663225565	4.55631903438217e-17	2.7304757894071e-15	up
Hacd4	455.148313589455	3.47541743943097	0.413926157340787	8.39622569822192	4.61059023940483e-17	2.75652829559171e-15	up
Ppp1r3c	1732.74494423895	1.287100011682	0.153406584753156	8.39012232592918	4.85636597319742e-17	2.89668614321862e-15	up
Ptprz1	7698.4228659771	0.566205591591886	0.0675010061015929	8.38810596007583	4.94036840408505e-17	2.93992226078991e-15	none
Pbk	159.4684622477	4.22970256794559	0.504471758212126	8.38441894732794	5.09769314821161e-17	3.02648856699289e-15	up
Gpr37l1	5901.53461217726	0.834055742074957	0.099522899194319	8.38054104961772	5.26849537969195e-17	3.12063616121011e-15	none
Aldh1a1	3357.33785971821	0.885795560428053	0.105809737420272	8.37158830580693	5.68467481223609e-17	3.35935331670313e-15	none
Laptm5	5880.56897168827	3.43497155034299	0.410362721112845	8.37057406439805	5.73382098808259e-17	3.38057080842403e-15	up
H2-T25	73.0593506209936	3.27455389578493	0.391346388138799	8.36740543680075	5.89007577854413e-17	3.46469457489523e-15	up
Trim14	63.8855077941625	4.17298181913043	0.49975701688444	8.35002146672281	6.82505609118392e-17	4.00544498739849e-15	up
Rasa4	420.033076613778	3.49351786335638	0.418478557142995	8.34814067226539	6.93459526903744e-17	4.06039639044167e-15	up
Lyz1	1152.72828720789	5.71158434232314	0.684602672936082	8.34291855424351	7.24790869098751e-17	4.23413869501648e-15	up
Col27a1	368.82310236295	2.16723554986793	0.260317274424666	8.32536202085624	8.40714098737664e-17	4.90013475494836e-15	up
Pon3	261.126708139657	3.21533749968526	0.386225636261662	8.32502350389531	8.43120114368938e-17	4.90296432795549e-15	up
B3galt5	1548.72613505852	-1.06524110986025	0.128017417060814	-8.32106391706223	8.71772196538844e-17	5.05806191032731e-15	down
Gm2a	2297.2865739998	1.55596882787527	0.187065484494969	8.31777616312281	8.96290761742387e-17	5.18852763186426e-15	up
Tapbp	1278.36042902647	2.48342263734817	0.298811196591808	8.31100931181186	9.48914783609237e-17	5.48073427845254e-15	up
Il13ra1	410.527975609118	2.32716265398872	0.280070994357638	8.30918838748807	9.63588418443976e-17	5.54041638163429e-15	up
Capn5	976.417792745066	-0.986340252046881	0.11870284577857	-8.309322708967	9.62498408250758e-17	5.54041638163429e-15	none
Nherf1	982.026326510377	1.08728933900967	0.130966636963193	8.30203297741579	1.02344787842162e-16	5.87137098611808e-15	up
Tgif1	252.919350364264	3.54692765643966	0.427800772920956	8.29107351120898	1.12230892491932e-16	6.42408622068732e-15	up
Arpc1b	2138.64402315213	3.54314611283958	0.427387447169947	8.29024375025847	1.13016623392103e-16	6.45458921381879e-15	up
Tasl	79.7820768081975	3.97737062386756	0.480017996502053	8.28587813967627	1.17240780515114e-16	6.68089260216597e-15	up
Hexb	16167.1562312098	3.12336539465699	0.377050392401919	8.28368159163093	1.19424647138881e-16	6.79018222006345e-15	up
Gm42674	110.219117098332	3.50219457577736	0.423503758387725	8.26957141799681	1.34441421647277e-16	7.6270112294074e-15	up
H2-T24	233.29844759807	2.9665700337739	0.358795597285252	8.26813387962339	1.36072042718443e-16	7.70240172629519e-15	up
Ugt1a7c	289.97442811784	3.21420033432897	0.388900309718788	8.26484385330817	1.39877712050631e-16	7.90030555517825e-15	up
Iqgap3	174.156601731825	4.08874558656758	0.494783251644463	8.26371057019051	1.41212761806335e-16	7.95810286126694e-15	up
Gm7993	111.778357838621	1.54064424146933	0.186471722827341	8.26207973042572	1.43156026596968e-16	8.04984626210134e-15	up
Iigp1c	96.615846900367	4.29359675102082	0.520033990594633	8.25637713817765	1.50160645692189e-16	8.42516730522173e-15	up
Parp10	240.296601952074	2.72789190518084	0.330467990422572	8.25463277605997	1.52370002526302e-16	8.53038112827621e-15	up
Trim12a	241.40853560693	2.24269952505035	0.271731095638979	8.25337828847528	1.53978680923923e-16	8.58395233024124e-15	up
Gpr12	380.986216773409	-2.60674642816703	0.31584054535723	-8.25336223130783	1.53999379813173e-16	8.58395233024124e-15	down
Hk2	531.109357411404	2.61282432894293	0.317345772295087	8.23336737731412	1.82022877827381e-16	1.01238824576366e-14	up
Mki67	520.274756500583	4.05585877341749	0.492631970953041	8.23304010409852	1.82521056486569e-16	1.01295218500992e-14	up
Vgf	2566.53516201433	2.05084281093425	0.249150089478948	8.23135490427963	1.8510764340008e-16	1.02507874801749e-14	up
Gusb	2090.55716667387	3.85636074511268	0.46897095651461	8.22302680271106	1.98430466784166e-16	1.09411045065507e-14	up
Ctsl	6728.58906053795	2.73490395114052	0.332588234105989	8.22309291395126	1.98321071572678e-16	1.09411045065507e-14	up
Niban2	945.136628477436	1.81543789446814	0.220804022440739	8.22194212949801	2.00233808883864e-16	1.10167433340434e-14	up
Pdcd1	51.2767624791493	4.33080469539696	0.527139072101153	8.21567765435138	2.10969466051066e-16	1.15824505350917e-14	up
Fbln2	382.626138331112	1.89725796405865	0.23118136356499	8.20679459105835	2.27171723123697e-16	1.24452079820276e-14	up
Havcr2	500.212404910195	3.34183806759998	0.407448821773516	8.20185969136898	2.36696464366348e-16	1.29392377704679e-14	up
Pcdhga10	10372.9835132135	0.487614368671559	0.059488668276968	8.19676053935715	2.46951694807577e-16	1.34710038819287e-14	none
Ifit1	584.085545860605	3.94719654177466	0.481958332695772	8.18991243433126	2.614163028594e-16	1.42296306944512e-14	up
Car4	500.053639944352	-1.4749936336354	0.180343624871628	-8.17879553372256	2.86695106725711e-16	1.55724242119163e-14	down
Cmklr1	318.510242265604	2.92402214088522	0.357600741456302	8.17677874206121	2.91532630305374e-16	1.58015637347471e-14	up
Pcdhgb4	10254.2667403068	0.494834629547631	0.0605196766449571	8.17642553595606	2.92388078784683e-16	1.5814354371386e-14	none
Dnase2a	479.737489877209	3.07547378494107	0.377083528000414	8.15594836838827	3.4645043976736e-16	1.86988018537441e-14	up
Itprip	136.54237555588	3.86656742689264	0.474801386975596	8.14354703452325	3.83863297902795e-16	2.06743589286086e-14	up
Itgam	3677.82481942578	3.29135754460405	0.40421350047085	8.14262151256723	3.86809978178418e-16	2.07892040692986e-14	up
Apobec1	544.784325382799	4.04918961308258	0.49750216436059	8.13903919048628	3.98427003870308e-16	2.13592175972317e-14	up
Sash3	272.859351610313	3.41258673924067	0.419296549325402	8.13883812001582	3.99089145437718e-16	2.13592175972317e-14	up
Plb1	117.507653499546	2.23809050670117	0.275061116689926	8.13670261225672	4.06188817640979e-16	2.16937119781518e-14	up
Gm49368	2750.86663505477	3.26967446468173	0.401874856652782	8.13605133676406	4.08378701514025e-16	2.17651354299615e-14	up
Col16a1	1207.90651155162	3.60296408284115	0.443108142943057	8.13111683958416	4.25353110635732e-16	2.26225824196242e-14	up
Dock8	716.712027423917	3.13848259168791	0.386079923225051	8.1291007454393	4.3248676492562e-16	2.2954167612861e-14	up
Pcdhga7	10406.8632685907	0.500840651152824	0.0616360055098612	8.12578049161044	4.44492814512838e-16	2.35424420367183e-14	none
Gsdmd	254.805072989984	3.01994603786126	0.371695140542254	8.1247928973609	4.4812691785323e-16	2.36857807160975e-14	up
Csf3r	1313.48507082808	3.25243173780048	0.400511871876187	8.12068746567875	4.63550344185872e-16	2.44503651585147e-14	up
Pvalb	209.465437377383	-2.32475952413251	0.286369270620156	-8.11804813797951	4.73740899698434e-16	2.49363534606213e-14	down
Thbs2	231.86175654522	1.83129841193956	0.225676505675467	8.11470563343907	4.86963780929112e-16	2.5579626262015e-14	up
Vav1	731.098919613508	3.42924184670893	0.422872664003267	8.1093958976796	5.08720430297436e-16	2.66182487263436e-14	up
Tmem196	123.352316466861	-2.13203060355414	0.262909467036894	-8.10937174527439	5.08821551116601e-16	2.66182487263436e-14	down
Npc2	4143.46244646857	2.73367510222006	0.33715622671645	8.10803682566744	5.14441476157959e-16	2.6857211543633e-14	up
Pcdhga5	10372.26118988	0.491717170619387	0.0606593875381673	8.10620071476974	5.2227142870232e-16	2.72103414353909e-14	none
Ugt1a6b	193.694612796797	3.22577169370589	0.397964793517633	8.10567101977317	5.24552017696318e-16	2.72180659751408e-14	up
Cdkn1a	465.659678797263	3.07200996451893	0.378985425441802	8.10587890269854	5.23655815224802e-16	2.72180659751408e-14	up
Cd53	1252.71891371721	3.224559028537	0.398261463857075	8.09658809895352	5.65220481136277e-16	2.92687903913347e-14	up
Rgs10	1480.31099646609	2.01386625361795	0.248748070899268	8.09600752414871	5.67923124178607e-16	2.93492093869548e-14	up
Tlr13	497.670695599457	3.59132166650863	0.443726408860414	8.09354952690765	5.79507166462685e-16	2.98873504093452e-14	up
Clic1	972.950623235173	3.08943613885765	0.381873410795787	8.09021013644172	5.95618833847038e-16	3.06563572767763e-14	up
Mme	92.6923764708083	-2.34935062865835	0.290482305852224	-8.08775812270482	6.07729404506831e-16	3.1216748425865e-14	down
Unc93b1	2116.61988897781	3.34743936779873	0.414233918006932	8.08103639582385	6.42186390776988e-16	3.29204344782043e-14	up
Tpt1	10210.4286243945	1.29832366045951	0.160669914171534	8.08068932602652	6.44016880798341e-16	3.29481101200418e-14	up
Pcdhgb6	10430.528192742	0.491414058824154	0.0608361011460469	8.07767180287301	6.60149874568085e-16	3.37059322956973e-14	none
Kcng3	26.6683720906012	-3.33575463627057	0.413141604060483	-8.07411939026655	6.79653511292513e-16	3.46324840115501e-14	down
Pcdhga9	10286.6040896732	0.484965851504849	0.0600795362757887	8.07206382683556	6.91197239378221e-16	3.51505464623239e-14	none
Trim25	654.846489772813	2.63729553869065	0.32686288283677	8.06850724622553	7.11628458937267e-16	3.61176201356053e-14	up
Shisa8	43.640570933649	2.65540364776846	0.329243573079543	8.0651647135628	7.3137191915864e-16	3.70460192940494e-14	up
Klk6	478.835058251156	5.54233544651584	0.687356614262478	8.06326051355841	7.42859817384533e-16	3.75534025307124e-14	up
Pcdhgb7	10344.9215482081	0.491846809321081	0.0610957830753757	8.05042156042546	8.25093418059336e-16	4.16280827463178e-14	none
Tk1	92.9339511933925	5.13887210822025	0.638463847566226	8.04880672227446	8.36051560668969e-16	4.20977520558543e-14	up
Krt73	32.6861332869753	-4.50048212012903	0.559219866645309	-8.04778654794019	8.43048144271649e-16	4.23664883368325e-14	down
Isg20	73.8799163479486	3.29740946321385	0.409961700639478	8.04321344669611	8.75126998157115e-16	4.38921751197505e-14	up
Rbpj	989.09540579179	1.12755099491323	0.140235683996301	8.04040000933694	8.95456747766239e-16	4.48237555171065e-14	up
Gm43802	59.1143194172365	2.58891277649541	0.322003066916589	8.0400252124494	8.98199892478868e-16	4.4873082299595e-14	up
Myo1e	890.001311231763	3.12359070752498	0.388660098719763	8.03681859242565	9.22010147877033e-16	4.59726505178765e-14	up
Pilra	54.0768913877262	3.9185307344788	0.487746489406156	8.0339496430814	9.43839462270907e-16	4.69693521097738e-14	up
Cyp1b1	347.733549611726	2.55285877719736	0.317807470359345	8.03272111354349	9.53342089816429e-16	4.73499420445985e-14	up
Zfp521	388.551427454725	1.18175658704646	0.147133722168096	8.03185408234516	9.60105212272075e-16	4.75932542992113e-14	up
Tssc4	751.040286675741	0.90709264336504	0.112941740295098	8.03150935159102	9.62807336368207e-16	4.7634706376248e-14	none
Mia	124.135542506434	3.9319244397148	0.489743858260305	8.02853241219196	9.86455525125209e-16	4.87102961333104e-14	up
Kcnk6	428.943350495115	2.98467669285225	0.372079699418703	8.02160584819646	1.04371587353332e-15	5.1438267442919e-14	up
Elavl4	440.666592074828	-2.07344875661737	0.2587605618775	-8.01300144648381	1.11942322320877e-15	5.50631126498974e-14	down
Fabp7	1677.2377431987	3.13729554072705	0.391570973347192	8.0120738110619	1.12790136412627e-15	5.53734498553451e-14	up
Itga5	322.576562454353	3.88521520716939	0.485139028228626	8.00845733099513	1.1615624820385e-15	5.69165616198867e-14	up
Mmp19	146.286950335771	2.42282727140036	0.302765345991933	8.00232689597481	1.22089740759786e-15	5.97093676600879e-14	up
Cck	1882.35374844762	-2.1622837335683	0.2702567808588	-8.00084914316369	1.23564099037983e-15	6.03148735055576e-14	down
Trp53inp2	5646.84308482231	1.17149258098285	0.14647484578348	7.9979096391373	1.26549183894872e-15	6.16540861765684e-14	up
Gm29094	132.068330941652	3.70785844450715	0.463746535991289	7.99544181301831	1.29110041585373e-15	6.27819095549142e-14	up
Pcdhgb5	10280.8739319277	0.490917607327257	0.0614018184146381	7.99516398703631	1.29401518519283e-15	6.2804018370319e-14	none
Pcdhgb8	10180.8812104673	0.495487069186147	0.0619883572706892	7.99322793831212	1.31450769569769e-15	6.36775464202398e-14	none
Kctd5	851.726816023098	1.0990289882048	0.137527321988935	7.99135017180964	1.33468856618337e-15	6.45210645148982e-14	up
Pcdhga2	10328.9769011765	0.477495824035637	0.0597531608854645	7.99113916251067	1.33697532721145e-15	6.45210645148982e-14	none
Lcp2	450.273139053561	3.49907539911329	0.437975378528762	7.98920571943406	1.35810903736763e-15	6.54172936131285e-14	up
Hcls1	554.205836259683	3.14150901394007	0.393263709028061	7.98830134035049	1.36810707699173e-15	6.5774775081962e-14	up
Btk	231.526939358627	3.60694143015511	0.45176159551412	7.98417011532442	1.41470812896741e-15	6.78873756097912e-14	up
Rab3b	325.566169451491	-1.13251221848657	0.141946973755237	-7.97841749299561	1.48221314525771e-15	7.08603359274981e-14	down
Dbndd1	81.0185220002734	-2.02260393078635	0.253505555644781	-7.97853887518141	1.48075652790937e-15	7.08603359274981e-14	down
Fblim1	216.094438611656	4.30054459174798	0.539648861989874	7.96915345265505	1.59764977392526e-15	7.62362636982016e-14	up
Gm44250	232.531762935587	2.66525287509131	0.334496508976182	7.96795423440753	1.61322580857647e-15	7.68358986327403e-14	up
Fermt3	630.555438934164	3.45579363540098	0.433820197774541	7.96595836968609	1.63948133382891e-15	7.79410036709839e-14	up
Pcdhgb2	10339.1953889958	0.493220068315452	0.0619324506859881	7.96383903514802	1.66782187132711e-15	7.91409378310589e-14	none
Il17rc	61.6984162416481	1.74873269582787	0.219630754892237	7.96214854648155	1.69077318226002e-15	8.00811661779518e-14	up
Hpgd	586.515888037999	2.85358501753951	0.358438425433002	7.96115822150573	1.70436276000886e-15	8.05753275930857e-14	up
Folr2	111.426666492383	6.37434029294426	0.801002606621363	7.95795199697451	1.74910182549645e-15	8.25375610038798e-14	up
Ugt1a8	183.089918951241	3.27623794802888	0.412338742828341	7.94550113228822	1.9340728826098e-15	9.10976874910434e-14	up
Ugt1a5	182.160638609435	3.28037002996293	0.412945343000469	7.94383587456802	1.96022926693944e-15	9.21596555353535e-14	up
Pcdhga6	10409.2451629651	0.48164127455659	0.0606511372770913	7.94117466183956	2.00275418988223e-15	9.39858671204106e-14	none
Ugt1a2	182.602435645566	3.28422831917724	0.413636627132814	7.93988758186716	2.02364581030946e-15	9.47920254887892e-14	up
Ugt1a10	183.076060090809	3.27612239807367	0.412654048129113	7.93915002876361	2.03571420262896e-15	9.51826884229208e-14	up
Tgtp2	145.441872121079	3.04308666242883	0.383758086011783	7.92970043720563	2.19675136685153e-15	1.02524434450371e-13	up
Pcdhga1	10303.6373275018	0.485972882047177	0.0613179447556317	7.92545940644142	2.27304397291683e-15	1.05891495592325e-13	none
Ip6k3	32.6687375559944	2.41074944223986	0.304193851557284	7.92504329031738	2.28066865103332e-15	1.06053169384753e-13	up
Pcdhga3	10454.7996878864	0.463815535689341	0.0585827251332476	7.91727483886049	2.42772718237028e-15	1.12686267706783e-13	none
Erap1	608.283416462219	1.75978216340364	0.222288015080497	7.91667586201789	2.43944609818809e-15	1.13024717678119e-13	up
Pcdhgc4	10321.617102111	0.498244305904119	0.0629565233799282	7.9141013377967	2.49045389369204e-15	1.15178980891421e-13	none
Ugt1a6a	215.407550193932	2.98955539089863	0.377765096451335	7.91379462788392	2.49660016777877e-15	1.15254440656825e-13	up
Lgmn	8169.5791595748	2.9671968111648	0.375018018205079	7.91214466271906	2.52992163675252e-15	1.16581894340533e-13	up
Ugt1a1	183.546894818236	3.26895606471545	0.413191543465491	7.91147862634916	2.54349614215907e-15	1.16996239663385e-13	up
Uba7	520.11605314879	3.07093137212263	0.388221418122135	7.91025746847516	2.5685711519056e-15	1.1793714557014e-13	up
Fcgr3	1860.50867332046	3.1378971899212	0.397034788251524	7.90333059664616	2.71548118880326e-15	1.24458741955042e-13	up
Fam111a	242.465687771937	3.41073396698616	0.431765935938205	7.89949758212124	2.80029869128287e-15	1.28116174354409e-13	up
Klhl6	401.704391722996	3.58467041006466	0.453797765776002	7.89926852974873	2.80544898756553e-15	1.28122195355206e-13	up
Dbi	4141.49726113936	1.75934301815554	0.222783701877114	7.89709033170651	2.85489473047245e-15	1.30147513525413e-13	up
Serpine2	6242.42925168512	1.73615752253527	0.219878319840383	7.89599230972663	2.88014447582385e-15	1.31064542465788e-13	up
Mcm5	275.031644313796	1.6132425714059	0.204335525778056	7.89506653462779	2.90160404919584e-15	1.31806138384201e-13	up
H1f2	706.392798155679	1.31870468677708	0.16704628288552	7.89424741453727	2.92072257511466e-15	1.32438946039258e-13	up
Pycard	543.750457883466	3.27845974923672	0.415348877387958	7.89326738970446	2.94375970290227e-15	1.33246882013106e-13	up
Pcdhga4	10389.0932593546	0.486615036755164	0.0617066792922224	7.88593783260831	3.12182005374485e-15	1.41056538322216e-13	none
Hs3st2	49.3277087917903	2.24669315331086	0.285114442381862	7.87996965198204	3.27460602454746e-15	1.47698616962318e-13	up
Ucp2	2293.29305745713	3.44622707792504	0.43746953394027	7.87763903667764	3.33624856529937e-15	1.50213561946257e-13	up
Ugt1a9	182.504197036085	3.27204993819462	0.415420107656673	7.87648425747084	3.36721325462125e-15	1.51340822495116e-13	up
Runx1	189.953721356132	3.76964478777191	0.478675038516832	7.87516474527709	3.40294165136361e-15	1.52677851349142e-13	up
Irf5	459.642390525403	3.10154760684361	0.394111448871508	7.86972217052949	3.55429687493237e-15	1.59188850737103e-13	up
Themis2	224.580035553695	3.75391092472884	0.477387200683825	7.86345113432371	3.73692164791444e-15	1.66891291807533e-13	up
Ankrd29	388.961277022598	-1.02962128035511	0.130938935687723	-7.86336985975402	3.73934814970852e-15	1.66891291807533e-13	down
Ncf4	150.684250398388	3.73054426692764	0.474505308644564	7.86196529093433	3.78152829870436e-15	1.68479294830059e-13	up
Neurl3	198.495514235898	3.57773694308419	0.455278477125826	7.85834851159767	3.89231080302323e-15	1.73112896324704e-13	up
Ncf2	430.82880872995	3.17249265660762	0.40379426344049	7.85670561433117	3.9436825016184e-15	1.75092644493593e-13	up
Ms4a6d	235.915287579335	4.1392963589318	0.527112996579304	7.85276854449375	4.06952280889026e-15	1.80366055187777e-13	up
Ptprd	2646.86490398254	-1.08486462395783	0.13818896886257	-7.85058773422601	4.14092072971296e-15	1.83212418212898e-13	down
Jam2	1675.86822314834	1.25400974420938	0.159751669009981	7.84974424355488	4.16886542465094e-15	1.84129697968709e-13	up
Il21r	242.756515731089	3.40636535789418	0.434151413076265	7.84603079777562	4.29411530859215e-15	1.89334144582123e-13	up
Usp18	348.840414257781	4.36775027398907	0.556724589937732	7.84544162936577	4.31432483990892e-15	1.89897239375922e-13	up
Csf1r	9671.64641532489	2.62244028314953	0.334379062852494	7.842716768144	4.4090170775602e-15	1.93731147974242e-13	up
Tm4sf1	566.859319257725	2.21938272894478	0.28321693997686	7.83633468084966	4.63888411842113e-15	2.03481224500297e-13	up
Tbxas1	512.450909158546	3.62792543296232	0.463003841710639	7.83562706425587	4.66508610728702e-15	2.0427955957621e-13	up
Cav1	1155.42107257197	2.41871362095999	0.308699857433569	7.83516274049619	4.68235843617236e-15	2.04684809104528e-13	up
Lpcat2	922.531052424423	2.5894583411855	0.330529578429367	7.8342711520411	4.71570122767348e-15	2.05789977164575e-13	up
H2-Aa	256.252968465637	4.05851481037449	0.518087497299513	7.83364746597661	4.73916408553197e-15	2.06460955528235e-13	up
Pla2g5	32.7572295652025	2.96141872777988	0.378091143698579	7.83255248671145	4.78063514679498e-15	2.07912835881651e-13	up
Gpr26	1805.05733694145	-2.10974141189796	0.269543223644016	-7.82709868708953	4.99257191431303e-15	2.16760830613091e-13	down
Tapbpl	197.819892349262	1.62652153533167	0.207920090034009	7.82282046465845	5.1652747485972e-15	2.23878266650149e-13	up
Naip5	332.041840747209	3.59826527989503	0.459987663021688	7.82252562222602	5.17739120177004e-15	2.24023084728792e-13	up
Tgfbr2	2064.25635534357	2.97979758555246	0.380946569154082	7.82208799561918	5.19542692451479e-15	2.24423103140335e-13	up
Midn	1026.82804221343	1.56998347231682	0.200766849080633	7.8199338162959	5.28511167124351e-15	2.27911513268878e-13	up
Zmiz1	4051.44898111288	0.826397478119659	0.105718967471463	7.81692725425765	5.41283633943353e-15	2.33025799172679e-13	none
Sp140	114.228095137143	3.73342027636266	0.477778307844491	7.81412679283429	5.53453616240493e-15	2.37863928771103e-13	up
Evi2b	184.893663734907	4.36097325047026	0.558727729440141	7.80518492404172	5.94143605296064e-15	2.54922556295853e-13	up
Emp1	343.242915631689	3.70755822055582	0.475309355675394	7.80030558264004	6.17574439594561e-15	2.64531172288751e-13	up
Entrep1	281.685635514248	1.13842622845845	0.146106760755548	7.79174230248767	6.60914233622177e-15	2.8262109665227e-13	up
Cd63	3222.67835033234	2.61229143314562	0.33541609799582	7.78821126581163	6.79644735477165e-15	2.90144656387902e-13	up
Cux2	205.948632230599	-1.12227075475521	0.144203281836398	-7.78256042763611	7.1071237521335e-15	3.02901105623065e-13	down
Arhgap30	487.649353385007	3.22824964675548	0.415379918777181	7.77179998556258	7.73785676838221e-15	3.28825091188286e-13	up
Col9a2	178.252635166558	2.80294518284268	0.360658359277139	7.77174606034524	7.74115240722943e-15	3.28825091188286e-13	up
Pik3cg	508.896409633812	3.02586987159481	0.389527980654388	7.76804240483956	7.97083793181213e-15	3.38019138806033e-13	up
Cchcr1	200.713162411523	2.56989551935781	0.330872069871189	7.76703672920561	8.03435519106833e-15	3.40147684366141e-13	up
Olfm2	704.400404604737	1.22957544284402	0.158390173729668	7.76295280124254	8.29744978955846e-15	3.50704628605361e-13	up
Cyp4f18	84.7439276763334	6.95513635590798	0.896959812278638	7.75412260471196	8.89563533152165e-15	3.75366403931266e-13	up
Stat1	1845.10934677714	2.29542996018932	0.296125383939396	7.75154743457959	9.07794223612133e-15	3.82427041824986e-13	up
Dyrk4	23.827424326133	3.80317690605466	0.490657011078519	7.75119242196266	9.10336170878429e-15	3.82866097304043e-13	up
Arhgap26	811.743912316684	-1.33578563018848	0.172365083573646	-7.74974607672061	9.20764834759089e-15	3.86615221489552e-13	down
Gm12854	47.6851170610259	3.73487748066924	0.482042111456622	7.74803153480364	9.33279663751182e-15	3.91226544103513e-13	up
H2-Eb1	213.056205504877	4.12782105399709	0.532796011650813	7.74746988290596	9.37415572944169e-15	3.92316101011339e-13	up
Zc3hav1	580.612982352021	2.33915580076905	0.302121951655175	7.7424225149943	9.75402179913338e-15	4.07545699689159e-13	up
Adora3	121.214274780615	2.59946513875987	0.335786348764932	7.74142590465948	9.83079816240705e-15	4.1008242857531e-13	up
Spint1	248.822843048743	3.16116534436049	0.408417489987705	7.7400342097388	9.93900680718993e-15	4.13245773258553e-13	up
Neurod6	2427.55655826078	-2.97405915131149	0.384233564048337	-7.74023778655982	9.92310519240956e-15	4.13245773258553e-13	down
Triqk	213.205421767122	-1.2895544990235	0.166707219969695	-7.73544480711706	1.03042196178208e-14	4.27734020525767e-13	down
C5ar1	150.167968688652	4.28354733275994	0.553845320414613	7.73419432261925	1.04059985468886e-14	4.31257689778439e-13	up
Naip6	247.532453256804	3.67642274523104	0.475479011028956	7.73204002690911	1.05836653044427e-14	4.37909872864046e-13	up
Gpsm3	180.338324376225	3.34240623799021	0.43235511159875	7.73069670815447	1.06959574905409e-14	4.41126169266589e-13	up
Ramp3	77.084520203213	-2.04880291823071	0.265019242104884	-7.73077042239776	1.06897651998036e-14	4.41126169266589e-13	down
Inpp5d	1636.24271526268	3.05812561339755	0.395647975513132	7.72941049282849	1.08045745857271e-14	4.44887071933914e-13	up
Ddr1	3367.28318416125	1.82150585580269	0.23574331454187	7.72664904344161	1.10414507127603e-14	4.53908526966276e-13	up
Bdkrb2	64.4744216398184	3.72973557487507	0.483123674486999	7.7200430693765	1.16290404213969e-14	4.77295454851833e-13	up
H2-T22	651.362790852535	1.89606121307834	0.245716784085462	7.71644973352279	1.19614719051775e-14	4.90151550990812e-13	up
Tnfaip8l2	268.176656876136	3.45851308462903	0.448350688893075	7.71385696577758	1.22071278019486e-14	4.99416291115298e-13	up
Cdk1	176.918587735544	4.26701877666868	0.553306479728842	7.71185397785294	1.2400296730374e-14	5.06507480367547e-13	up
Anxa2	812.080440265924	3.55220689194156	0.460630788203568	7.71161412330892	1.24236290974859e-14	5.06649883753544e-13	up
Pappa	227.480601914538	2.8124029231158	0.36472990303157	7.71091950437737	1.24914436219246e-14	5.08159394311009e-13	up
Pcdhgb1	10442.0129731579	0.484813502470399	0.0628743806374156	7.7108274873708	1.25004543706104e-14	5.08159394311009e-13	none
Cd14	218.929084186318	2.57842674118871	0.334635627375307	7.70517700524725	1.30662055157005e-14	5.30313450890809e-13	up
Greb1	76.2035675129457	3.59769517530601	0.466969103697216	7.70435377163361	1.31507067872766e-14	5.32895862813307e-13	up
Slc11a1	403.577007010613	3.13480134835925	0.406931617522176	7.70350892724236	1.32379853468818e-14	5.35582453122892e-13	up
Uhrf1	149.596139779893	3.13782520230202	0.407641136485246	7.69751853151257	1.38733974912349e-14	5.60401842648314e-13	up
Hmox1	383.131480218713	2.34941635485196	0.305245051021486	7.69682046273893	1.39493675606832e-14	5.62580417783067e-13	up
Gal3st4	343.283515903359	2.89057404760475	0.375591731984876	7.69605345764412	1.40333118783e-14	5.65073215995459e-13	up
Tmem119	1847.38865544277	2.61690735908184	0.340087979133224	7.69479522843325	1.41720955382206e-14	5.69762877157849e-13	up
Galnt13	261.551863018679	-1.86245167656694	0.242356953007556	-7.68474621195981	1.53300583347397e-14	6.15347577401838e-13	down
Wnt10a	104.911357585745	1.59681094632552	0.207927312199468	7.67965944172681	1.59512070632575e-14	6.39275298458243e-13	up
Lbh	1490.02583974541	1.8258958453442	0.2379338314326	7.67396479244032	1.66759870867443e-14	6.67274724666921e-13	up
Cd33	1190.34944785377	2.56481714078598	0.334714714182221	7.66269611735587	1.82069797960714e-14	7.27395911132874e-13	up
Tcn2	1599.34052104882	2.87654754863416	0.375431445092279	7.66197820197806	1.83090720987523e-14	7.30331721264138e-13	up
Pcdhga12	10480.4504473987	0.471893558222828	0.061620432788962	7.65806952117606	1.88748711054649e-14	7.51726340797838e-13	none
Sucnr1	52.2745444127845	8.33149033386006	1.08809544098833	7.65694811320268	1.9040351451813e-14	7.57135719958466e-13	up
Apbb1ip	544.049015624877	3.01111597124729	0.393292993287009	7.65616479988979	1.91567867351071e-14	7.60581039752019e-13	up
Fas	90.4921277703455	2.28135792978882	0.297991017922869	7.65579427759571	1.92121066163421e-14	7.61592965541301e-13	up
Fmod	194.623960861238	2.94423683370032	0.384706244156586	7.65320781354912	1.96026736739397e-14	7.75870784840322e-13	up
Dscaml1	1768.95127149406	-1.41807702226117	0.185324013699985	-7.65187950524776	1.98062789551001e-14	7.82715937220977e-13	down
Sting1	382.871352844476	2.59836949299784	0.339596884690728	7.65133489185031	1.98903582461349e-14	7.84823733640768e-13	up
Tmem181c-ps	350.920061871082	-1.2518800258251	0.163675949508707	-7.64852765224686	2.0329350316204e-14	8.00907383059217e-13	down
Rab32	347.614555012025	3.27508212748153	0.428292834616324	7.64682913832877	2.05995748544699e-14	8.09056225322711e-13	up
Pdpn	585.165942632476	2.29041680765699	0.299517287520317	7.64702707686488	2.05679028967593e-14	8.09056225322711e-13	up
Steap4	49.7418318493173	3.23237731554271	0.422741430491555	7.64622788872188	2.06960747226598e-14	8.11597682941292e-13	up
Crispld2	87.7459866364346	1.72823812702446	0.226097446016487	7.64377553782027	2.10943012292766e-14	8.25945423438961e-13	up
Vash1	675.61043107626	0.610659015808699	0.0799422414830212	7.63875273547835	2.19336065734173e-14	8.57493173373308e-13	none
Ctla2b	142.910718273216	3.84503669524446	0.503388183036856	7.63831338282119	2.20085654001958e-14	8.59108052143118e-13	up
Slamf6	60.675190737862	4.2968945143215	0.562636029838698	7.63707670046189	2.2220913773999e-14	8.66072836238811e-13	up
Gprin3	130.56411196441	-3.156014286624	0.413439244560047	-7.63356243547322	2.28354036604534e-14	8.88666189097125e-13	down
Has2	48.8370981033385	3.64872731414799	0.478543522823748	7.62465092541196	2.44695627836859e-14	9.5081197611068e-13	up
Itgb5	4539.89335536987	2.85378077672109	0.37449025135848	7.6204407627939	2.52810964859568e-14	9.80852754088132e-13	up
Rasal3	472.171200848702	3.16035183151845	0.414960341058139	7.61603343456781	2.61589955458214e-14	1.01337328875459e-12	up
Bcl3	113.815578738511	4.48837751911031	0.589460780431454	7.61437854410782	2.64963199985374e-14	1.02488568673131e-12	up
Arl11	198.630656319576	4.37883296180275	0.5753570598878	7.61063566797402	2.72751091943282e-14	1.05341340790016e-12	up
Ifi205	99.2901340073711	3.80738980904065	0.500397507477218	7.60873056349904	2.76801111665302e-14	1.06583040417851e-12	up
Ezr	1980.46321184448	1.35334377380579	0.177866961486135	7.60874173875899	2.76777182827126e-14	1.06583040417851e-12	up
Sebox	71.129834961253	-3.64629240198875	0.479274742130578	-7.60793774731263	2.78503918819781e-14	1.07077206981177e-12	down
Gm5637	119.443025241066	3.49960586561926	0.46039002499151	7.60139376539228	2.92958211796175e-14	1.12296249083252e-12	up
H2-M3	156.536755774313	2.9200064801657	0.384133174752359	7.60154725518866	2.92610882939708e-14	1.12296249083252e-12	up
H2-T26	48.5767961511772	3.15035163328955	0.414584685877402	7.59881331994293	2.98858526644829e-14	1.14386196802337e-12	up
F9	35.8512784264496	2.52646667034958	0.332501682733228	7.5983575468898	2.99912750452726e-14	1.14617853387839e-12	up
Adcy7	648.86315910388	3.44512507763607	0.453421376355246	7.59806497287169	3.00591414053707e-14	1.14705503877087e-12	up
Cela1	142.996784507576	3.2201842215466	0.423949713317028	7.59567495954068	3.06192220839278e-14	1.16610147417526e-12	up
Mapkapk3	173.673927258487	2.7161641134567	0.357599564198411	7.59554648659934	3.06496176572367e-14	1.16610147417526e-12	up
Dok1	202.705597755644	3.15236960991524	0.415244230013726	7.59160364446494	3.15970281106976e-14	1.19857433972957e-12	up
Smim3	487.517423219675	0.876944111478189	0.115513438724038	7.5917063950733	3.15719769141501e-14	1.19857433972957e-12	none
Gm28177	806.330831098096	2.41524430599866	0.318206309331593	7.59018358583774	3.19452552684778e-14	1.20998578894506e-12	up
Shisa5	1599.10313432384	1.95684299644091	0.257820352101638	7.58994773100566	3.20034560069009e-14	1.2103944124447e-12	up
Elf4	252.002095150688	3.53752351568187	0.466519775444195	7.58279434631389	3.38190690909434e-14	1.27717014027026e-12	up
Slc37a2	575.841648559986	3.72938141866619	0.491936671142141	7.58101934138718	3.42850478080263e-14	1.29285522229114e-12	up
Tgfbr3	315.600262062321	-0.893730472664281	0.117927907775425	-7.57861722066886	3.49257264599495e-14	1.31507208082013e-12	none
Ms4a4c	50.4812981650508	4.41312808903252	0.582448300228631	7.57685804439675	3.5402377273707e-14	1.33105639089907e-12	up
Clec5a	225.708933471123	2.97585325679732	0.392992502262781	7.57229015735131	3.66701265620217e-14	1.37669361912037e-12	up
Arhgdib	626.44705979424	3.08888590525969	0.408016684162618	7.57048921075147	3.71821314622979e-14	1.39386583568429e-12	up
Frmpd3	482.848164867084	-1.17209975184206	0.154883549335893	-7.56761939449197	3.80125757529338e-14	1.4229076926637e-12	down
BC147527	29.5151619122449	5.76047951089054	0.761266065648579	7.56697266675451	3.82022240966193e-14	1.42791299994523e-12	up
Casp8	263.342135901494	2.84507326585836	0.376260955738039	7.56143634483075	3.98642495696702e-14	1.48785734980133e-12	up
Prkg1	384.771899305845	-0.923672311377123	0.122166828209739	-7.56074562066342	4.00765331492386e-14	1.4935968098787e-12	none
Plaur	51.6794909517814	3.09360157491604	0.40925411410781	7.55912150488753	4.05800700544245e-14	1.51015832131108e-12	up
Emp3	122.047617798057	3.8610021528064	0.510954755441251	7.55644626395954	4.14230916696341e-14	1.53928691009329e-12	up
Helz2	474.27324084683	2.47492844362745	0.327548776286414	7.5559080747819	4.15947547743368e-14	1.54117923749498e-12	up
Tpt1-ps3	3104.98332316566	1.24796916122817	0.165162419291703	7.55601163133883	4.15616696738367e-14	1.54117923749498e-12	up
Ranbp3l	98.5697939409861	-1.39272825065076	0.184340868869825	-7.55517894208394	4.18284383348294e-14	1.54759159746357e-12	down
Mapkapk2	1153.14707005291	1.6276605253003	0.215671065041564	7.54695825787583	4.45541305993973e-14	1.64605267738352e-12	up
Hpse	153.077614272157	4.60495136484732	0.611112109930019	7.5353626446294	4.86979549869378e-14	1.79654637696754e-12	up
Tnfrsf11b	41.0127920087291	3.58743751814921	0.476134924751027	7.53449774772369	4.90217968393407e-14	1.8058837684149e-12	up
Ier5	1245.92969855675	1.03773279837165	0.13775599780162	7.53312244063642	4.95411162929908e-14	1.82238495366536e-12	up
Atp1a2	27861.9427735776	0.579336828055484	0.0770156784063826	7.52232324694385	5.38113395598027e-14	1.97661825557151e-12	none
Notch3	516.340396194494	1.32850962640465	0.176673515891585	7.51957428197607	5.49548885379639e-14	2.01572320328403e-12	up
Ube2c	91.4959873103175	4.2788740040073	0.569064166538929	7.51914152323381	5.5137076508354e-14	2.01950419825218e-12	up
Apobr	123.356485539532	3.36068726504719	0.447030331080775	7.51780591022119	5.57031115723824e-14	2.03731337440021e-12	up
Mcm3	306.312919045199	2.69668790597832	0.358768220348931	7.5165183341924	5.62541954877852e-14	2.05452554593372e-12	up
Gngt2	258.178251011491	3.26011168849853	0.433763822820108	7.51586812220293	5.65345202697056e-14	2.06181395423616e-12	up
Glipr1	111.649148554025	4.10003114639457	0.545705024453811	7.51327358676648	5.76668364316886e-14	2.10010936842308e-12	up
Dtx3l	422.308568751308	2.11832875158504	0.281987583997327	7.51213483074886	5.8170829355378e-14	2.11544601511887e-12	up
Sla	427.570761259331	3.16665957035247	0.421639553035595	7.51034751733819	5.89706072327781e-14	2.14148027318008e-12	up
Il10ra	686.759428997155	3.0448524327066	0.405437364205895	7.51004397108383	5.91075063001593e-14	2.14340273911472e-12	up
Lox	64.3080689745436	4.20727343197898	0.560610737581149	7.50480351149174	6.1520810143209e-14	2.22775143566806e-12	up
Gfra1	2531.45491872096	1.83097470378914	0.244118760852954	7.50034408413221	6.365052721858e-14	2.30160667048602e-12	up
Gna15	223.326152659538	3.20368717625694	0.427251648712562	7.49836117873532	6.46206399554181e-14	2.33338092987535e-12	up
Ifit3	1764.13307068816	3.67335380614119	0.4900073867683	7.49652741026563	6.5530718060924e-14	2.36117664988153e-12	up
Npas3	337.545438612963	1.35275812192908	0.180453452103377	7.49643803518993	6.55753944442009e-14	2.36117664988153e-12	up
Scn4b	304.288129665477	-3.48585084106734	0.465062070289682	-7.49545289491366	6.60698300051123e-14	2.37562914112748e-12	down
Sdk1	188.015447954151	1.46892292577031	0.196215626036682	7.48626883312389	7.08591803399612e-14	2.54425318551177e-12	up
Itpripl2	546.775211483032	2.25650547355035	0.301498817812398	7.48429293992928	7.19333460606814e-14	2.57919437020103e-12	up
Ms4a7	271.134413593539	5.70478246060069	0.762295390174789	7.48369009458738	7.22642495513271e-14	2.5874250025187e-12	up
Plau	259.096623281907	3.50085687606462	0.467962400526727	7.4810644447591	7.37230130734019e-14	2.6359591046931e-12	up
Zfp36	308.719067887841	2.75529497856724	0.368485019620574	7.47735954477701	7.58307428135089e-14	2.70752871788261e-12	up
Ndc80	45.3779125109071	3.93791005680872	0.526676742574455	7.4769013675443	7.60954823322891e-14	2.7131865481299e-12	up
Mfap4	361.112207444032	2.29854736508757	0.30758208307604	7.47295597357446	7.84130885585451e-14	2.78872356029169e-12	up
Ank1	399.045922085406	-1.32540441360184	0.177360899160746	-7.47292340010406	7.8432508766087e-14	2.78872356029169e-12	down
Rcn1	412.829519483781	1.50519003336417	0.201459715502254	7.47141943297008	7.93343367024342e-14	2.81686548216473e-12	up
Tnfaip2	115.367556048131	4.11082158778454	0.550262634255282	7.47065370584007	7.97973997751319e-14	2.82937197063798e-12	up
Csf2rb	456.571259151115	3.79621574888316	0.50817615717055	7.47027520932886	8.00272705585572e-14	2.83358694880639e-12	up
Timp3	3518.76856242807	1.63942649716883	0.219525183816809	7.46805659680902	8.13878400633934e-14	2.87777031714456e-12	up
Fbln5	339.094983882378	3.25280217904321	0.435732124681212	7.46514198700177	8.32098360632797e-14	2.93812434973647e-12	up
Thrsp	1206.59897286778	1.03602819083801	0.138840310238021	7.46201293458573	8.52105178984768e-14	3.00461230860527e-12	up
Galnt15	250.67804189262	2.35817181638591	0.316032299619491	7.46180633822932	8.53442647800467e-14	3.00517756630319e-12	up
Mef2a	4021.94983406084	-0.749727935566078	0.10051788084134	-7.45865242373612	8.74118587232454e-14	3.07374289441561e-12	none
Tomm34	1303.36643059176	-1.06377422797226	0.142836119556453	-7.44751559532412	9.51143091066928e-14	3.33999064262003e-12	down
Lsp1	234.767697906657	3.27052502257306	0.439392119247847	7.44329467759129	9.82046886876845e-14	3.44377403503832e-12	up
Mt1	5676.38112408359	1.29673952531816	0.174265312249646	7.44117982275496	9.978999624289e-14	3.49456627446466e-12	up
Sel1l3	1090.2246981893	1.01271089633539	0.136133755889169	7.43908731321476	1.0138330049819e-13	3.54549901153192e-12	up
Psd4	132.593876475388	3.04417143960297	0.409300777828042	7.43749243711895	1.02614456341401e-13	3.58364494656584e-12	up
Gm37277	81.2831042769331	1.44409396621434	0.194183228464868	7.43675948551656	1.03185171004091e-13	3.59865332044185e-12	up
Itgav	2476.62941670427	1.70114417265435	0.228800756433147	7.4350461037545	1.04531498180639e-13	3.64063385682611e-12	up
Ryr3	1764.84194977266	-1.90427487159315	0.256134784445085	-7.43465935608376	1.04837773676616e-13	3.64632632723477e-12	down
Rhoc	476.822141904325	2.39735034184079	0.322482295096685	7.43405259231992	1.05320063751954e-13	3.65811688098455e-12	up
Ctsc	1176.60138595337	2.70730472247714	0.364571676711973	7.42598752293097	1.11941550662276e-13	3.88282044409951e-12	up
Rhoq	1072.07215292022	1.21529939780436	0.163711462634922	7.42342276004513	1.14131738720592e-13	3.95341812455631e-12	up
Sh3bp2	525.694084298184	2.96333507823653	0.399273027322417	7.42182635804149	1.15516198738098e-13	3.9959526254538e-12	up
Tvp23a	977.27755983324	0.714273837494379	0.0962653017294546	7.41984728310295	1.17255456695759e-13	4.05062862515026e-12	none
Il1b	21.7902436046203	3.80377712883246	0.512734224841463	7.41861366872591	1.18352579522572e-13	4.07749393067711e-12	up
Gpr153	302.297558695401	1.50048669032229	0.202257578328985	7.41869205949678	1.18282563030177e-13	4.07749393067711e-12	up
Xlr	97.6497948900961	2.86564964705642	0.386530121616605	7.41378093658332	1.22748614815189e-13	4.2232471531226e-12	up
Shroom3	165.869480623586	2.34150846022626	0.315964419910056	7.41067130562613	1.25661684842228e-13	4.31765431000976e-12	up
Fam43a	194.36870739504	1.65658468384028	0.223751128660549	7.40369308417419	1.32448346047312e-13	4.54472288473366e-12	up
Ltbr	416.621926666487	2.41757687444652	0.326564369597816	7.40306383523689	1.33077736167554e-13	4.56018996861945e-12	up
Gm45193	100.0739826323	2.56462830414268	0.346689586933171	7.39747716921491	1.38796087970945e-13	4.74976585765451e-12	up
Mfap3l	2436.51761849466	1.01466573494798	0.137223399786692	7.39426174052848	1.42196073201591e-13	4.85960314961637e-12	up
Bdnf	3765.92676383838	2.05613563290321	0.278117598792471	7.39304395633545	1.43505009511222e-13	4.89777993022991e-12	up
Pcdhga11	10690.9892037267	0.456553369393333	0.0618422588090672	7.38254679220084	1.55289928238052e-13	5.29291932975867e-12	none
Mtarc2	722.888848410578	0.821015755808659	0.111356957844088	7.37282853001581	1.67045287151559e-13	5.68599884758955e-12	none
Casp1	106.836307215269	3.32028278263159	0.450485340022729	7.37045689980515	1.70044235502092e-13	5.78037188832612e-12	up
Runx1t1	185.535844806336	-2.52792317088727	0.343136609090764	-7.36710424919599	1.74374126670697e-13	5.91967696778752e-12	down
Abcd2	1442.26381494583	0.977089540338874	0.132684293168546	7.36401812909159	1.78455443759669e-13	6.05018462648154e-12	none
Gbp10	197.584006081317	3.16197060929031	0.42954649498173	7.36118358834425	1.82286658064115e-13	6.17187810838037e-12	up
Stat5a	124.750574453481	2.218001438524	0.301444979353699	7.35789809231328	1.86828581666547e-13	6.31728061107983e-12	up
Adam33	79.4451094104584	5.25564725967685	0.714570243318031	7.35497637751162	1.90960885024441e-13	6.44846618226051e-12	up
St8sia2	188.020388529559	1.76963856301053	0.240625541781258	7.35432552134981	1.91893576134768e-13	6.47140172410104e-12	up
Khdrbs3	1626.573044089	-1.76127638156242	0.239733280082934	-7.34681634920742	2.02983456831309e-13	6.83636499926977e-12	down
Pclaf	82.5856408932783	3.26166034675583	0.444258106521456	7.3418139114999	2.10718243698455e-13	7.0875178437126e-12	up
Tlr6	98.3263803025865	3.23238699382859	0.440477119934079	7.3383766092376	2.16200098527485e-13	7.26233199382653e-12	up
Ajap1	532.071556085106	-1.21685950790162	0.165863581447146	-7.33650809469214	2.19238559323344e-13	7.35471902886418e-12	down
Lrrk1	403.228094999783	2.71536102435373	0.370300290364633	7.3328622607342	2.25288453682854e-13	7.54775450665298e-12	up
Col4a5	486.069691235805	2.88191013186082	0.393184120959803	7.32967070192401	2.30718933492236e-13	7.71955917840537e-12	up
Dzip1	1151.44247174143	-1.05589493729963	0.144061624420691	-7.32946710510631	2.31069686169903e-13	7.72117541653331e-12	down
Gna13	2245.29736185124	1.03721091727083	0.141550148142041	7.32751558995206	2.34458403511964e-13	7.82416808268879e-12	up
Gpx8	221.186039839605	2.22640084951915	0.303859636950951	7.32707006386155	2.35238857606826e-13	7.83996448543691e-12	up
Sema3a	207.743938510937	2.67896203243777	0.365970133771618	7.32016573273042	2.4766489004479e-13	8.24333373918311e-12	up
E130114P18Rik	147.213857269176	1.28420348704517	0.175671689529185	7.31024726002772	2.66651251562466e-13	8.86372369939868e-12	up
H2-DMb2	60.2551324971319	3.11065780415431	0.425657637057989	7.30788674591674	2.71376363003341e-13	9.00906004045811e-12	up
Col9a3	856.569780986182	2.35105815252615	0.32172503217009	7.3076631204848	2.71828242303298e-13	9.01234181527388e-12	up
Nckap1l	1642.15757956226	3.07466588878019	0.421011156353675	7.30305086309229	2.81314775189432e-13	9.31476640183012e-12	up
Cntnap3	32.5143661126994	-2.38316032874151	0.326376884869896	-7.30186615296458	2.83803525793958e-13	9.38500027201291e-12	down
Ifitm10	617.962995445052	1.72811169421106	0.236676884564833	7.30156515871189	2.84439269415901e-13	9.39385525086486e-12	up
Cd151	981.508167912336	1.91512716135249	0.26233367241869	7.30034823091988	2.87023888498743e-13	9.46696750579382e-12	up
Tifab	319.842873933605	2.73378979184499	0.374618321768228	7.29753360417956	2.93090543700608e-13	9.65459160017139e-12	up
Cldn22	46.9267750398409	-4.16746079927287	0.571297802667763	-7.29472576266227	2.9926801361131e-13	9.84537773129268e-12	down
Anxa3	1023.34329898544	2.84684112547558	0.390806577575293	7.28452715186735	3.22800462737875e-13	1.06058854739192e-11	up
Cryba4	82.0704190391091	2.96498431382395	0.407036134925974	7.28432701524934	3.23279985376278e-13	1.06079881062609e-11	up
Ifi214	31.0209351033745	5.22815844146398	0.718477257540471	7.27672085176542	3.42031971139899e-13	1.12056108159229e-11	up
Palld	367.030707635688	2.22972388062003	0.306424396174815	7.27658733591162	3.42370497724934e-13	1.12056108159229e-11	up
Gabra3	284.22999559889	-1.77799553318974	0.244423643351254	-7.27423709430038	3.48383645704527e-13	1.13878182985799e-11	down
Rab20	73.6652726923179	3.78400671233246	0.520751175190098	7.26643912219906	3.69087435375241e-13	1.20491472349035e-11	up
Plcxd2	499.771988683174	-1.61577612673757	0.222391637623902	-7.26545361148019	3.71788506157779e-13	1.21218247429144e-11	down
Gm49721	811.966725515093	2.32526960500202	0.320102868664607	7.26413235439749	3.75440263830244e-13	1.22252735909723e-11	up
Gm28035	1331.59550170627	1.10732191753797	0.152457805297629	7.26313694058666	3.78214681887492e-13	1.22999268966953e-11	up
Cd81	8378.44467927662	1.31379176615187	0.180889388894132	7.26295651825539	3.78719706074935e-13	1.23006811404415e-11	up
Col5a2	289.378576344692	2.16740785347286	0.298430721599481	7.26268341897356	3.79485404487268e-13	1.23098893153182e-11	up
Lgals1	969.940761410673	3.3340485008475	0.459690156478938	7.252816824239	4.0819196619737e-13	1.32242800825541e-11	up
Syngr2	555.381957642758	2.66221163688528	0.367122741834269	7.25155740443637	4.12006335547928e-13	1.33309375667973e-11	up
Itga6	1772.83045462224	2.04627734854065	0.282247113777938	7.24994959612089	4.16926756637865e-13	1.34730673040608e-11	up
Cavin3	351.855162923329	1.15485625186661	0.159356943893833	7.24697790788457	4.26173445871049e-13	1.37544651070063e-11	up
Oxr1	2979.67752306888	-0.837074511387021	0.115640233779738	-7.23860964326148	4.53307664089384e-13	1.46117315107801e-11	none
Pde3a	293.687821882474	1.75162294492706	0.242023091435106	7.23742075411312	4.57297779533887e-13	1.4721759159799e-11	up
Syt4	1902.58340884909	-0.814667411172399	0.112571371664356	-7.23689690484912	4.59066833796702e-13	1.47600972292141e-11	none
Cntnap4	164.242916640257	-2.58021118694531	0.356557740708272	-7.23644698280828	4.6059159655779e-13	1.47904941742438e-11	down
Arl5c	102.550796227889	2.53591913691805	0.350627537771711	7.2325156005549	4.7412815592804e-13	1.52060523777474e-11	up
Prc1	207.695990685999	3.60714909865248	0.498877718108149	7.2305275776428	4.81121274447676e-13	1.54109724157776e-11	up
Rnaset2b	853.200226677968	2.33967646338197	0.323810385323805	7.22545220729201	4.99437097208285e-13	1.59776060834966e-11	up
Myo1g	120.782766404648	3.99250862209541	0.553699159463803	7.21060986612606	5.57018331503952e-13	1.77973979786788e-11	up
Lsm11	582.850085908015	-1.99317052471564	0.276521021907635	-7.20802531021097	5.67690802346052e-13	1.81157231163654e-11	down
Ctso	1279.69184729239	1.02754569016055	0.142574417360551	7.20708321438924	5.71630736998222e-13	1.82186780085239e-11	up
P2rx5	77.3420626678741	2.02718220436786	0.281296223239797	7.20657455340146	5.73769153304844e-13	1.82640308163583e-11	up
Hnmt	277.859905325412	-1.04162746494536	0.144558550231405	-7.20557492640841	5.77994503858298e-13	1.83756185417167e-11	down
Gpr34	1238.10517782364	2.33582563423073	0.324222817789572	7.20438385600218	5.83068969173111e-13	1.85138901915676e-11	up
Piezo2	149.245052832891	4.50733734070005	0.625968743040905	7.20057892795697	5.99574382910614e-13	1.90143284736957e-11	up
Ctnna2	1637.12108686447	-1.08730394157637	0.151013693328781	-7.20003542466269	6.01969181572387e-13	1.90665896232772e-11	down
Lif	104.248739471801	2.834517473533	0.393942500524817	7.19525684524216	6.23432953135137e-13	1.96975493324095e-11	up
Slit2	421.893772018665	-1.47057241238468	0.204376454355212	-7.1954101416633	6.22732875516881e-13	1.96975493324095e-11	down
Pdgfrl	106.248989443317	2.67619548190598	0.371948108264414	7.19507754561157	6.24252763184664e-13	1.96990714355269e-11	up
Tgtp1	132.201986817887	2.9684975489477	0.412900719070182	7.18937364805882	6.50892227410263e-13	2.04907136768134e-11	up
Selplg	1724.14681581684	2.0639192107608	0.287079580982059	7.18936262795291	6.50944760542741e-13	2.04907136768134e-11	up
Gpx3	258.16676359651	4.33381824684992	0.603012522112302	7.18694569006449	6.62567499019953e-13	2.08052714421653e-11	up
BC028528	102.17794072327	2.44669438206912	0.34042842466409	7.18710367526842	6.61801585470236e-13	2.08052714421653e-11	up
Fkbp10	298.292664824051	2.04577899445641	0.284730641230422	7.18496255132876	6.72256105044886e-13	2.10835701544114e-11	up
Cdk14	4215.21262390379	-2.14525340276238	0.298587221841119	-7.18467920205872	6.73651712043384e-13	2.11014166340559e-11	down
Anxa4	297.285181851481	2.50647684883174	0.348877679190781	7.18440014461659	6.75028959810441e-13	2.11186449938735e-11	up
Amy1	237.565691700155	-1.03543933883633	0.14427436101792	-7.17687696920539	7.13218141197549e-13	2.2286102725376e-11	down
Gcnt1	402.121496813198	2.83427158673376	0.395106772913505	7.173432046821	7.31405649350225e-13	2.28264728878507e-11	up
Psme2b	78.4770818806582	2.1023369444941	0.293131457383261	7.17199362791472	7.39133833436751e-13	2.30394965003746e-11	up
Tnfsf8	34.7698610425158	6.00362563206659	0.837595891312002	7.16768753803528	7.62751428464586e-13	2.37466844113078e-11	up
B3gnt5	74.6651753735246	2.98365323039141	0.416618496813556	7.16159568816899	7.97433214723619e-13	2.47961906683061e-11	up
Unc13d	93.8887914913125	2.13162951178675	0.297660185737006	7.16128529755781	7.9924116048108e-13	2.48221746787366e-11	up
Abtb3	123.140775277823	-1.10699031773547	0.154606466424842	-7.16005186156688	8.06465454101907e-13	2.50161076279072e-11	down
Grin2d	117.442952787841	-1.2941150409408	0.18074896990113	-7.15973674233766	8.08321377864588e-13	2.5043248125613e-11	down
Rassf4	623.997401022284	2.94783416445557	0.411972493483605	7.155415012126	8.34201584879818e-13	2.58137360732083e-11	up
H2-Ob	90.0762021881532	3.24906925954541	0.454247063243951	7.15264780435249	8.51197990140954e-13	2.6307788729187e-11	up
Plekhg2	415.316836318622	2.52226104083494	0.35290230681089	7.14719340779642	8.85700481935644e-13	2.73410490971403e-11	up
B4galt1	608.230975640232	1.85227936232286	0.259192472886785	7.14634704354216	8.91175871777817e-13	2.74768464137873e-11	up
Abi3	602.114672582835	3.11210156208374	0.435536482320189	7.14544404065753	8.97054305683419e-13	2.76247278284584e-11	up
Gsn	2263.54441560811	2.0978028236236	0.293786536688779	7.14056827541383	9.29458500713377e-13	2.85881277888094e-11	up
Ccn5	62.0935016490139	7.85717882521712	1.10042210070676	7.14014996624548	9.32291487219891e-13	2.86407573733292e-11	up
Plin2	835.630487879697	3.87511975467534	0.542885956748713	7.13799962313085	9.46988912767011e-13	2.90573076370541e-11	up
Gm30539	67.6625474575161	2.23107263262486	0.312694561965195	7.13499019171686	9.67940616875853e-13	2.96645330230776e-11	up
Pros1	1063.62678640216	2.46981636445109	0.346294620418874	7.13212455181551	9.88313772249587e-13	3.02525926759709e-11	up
Dnm3	1399.68772281395	-1.00533606001158	0.141158976914308	-7.12201293880075	1.06362069052391e-12	3.25187695908802e-11	down
Npas4	970.030301646813	3.79288486851379	0.532801356203962	7.11875978608026	1.08902516445477e-12	3.32556500279495e-11	up
Srgn	362.215383820718	2.19084405764752	0.30788752112007	7.11572865856145	1.11323117037634e-12	3.39542157091249e-11	up
Racgap1	329.762014094924	1.75685143706541	0.246931407426586	7.11473463572159	1.12128361733536e-12	3.41227736129989e-11	up
Hsd17b12	2046.03423166489	1.22249912148533	0.171826820659155	7.11471653142173	1.12143080658491e-12	3.41227736129989e-11	up
Renbp	302.3923135852	3.09268627847388	0.434773854708738	7.11332166131681	1.13282838860604e-12	3.44285427770520e-11	up
Lrrc39	39.5643433242203	3.45206454450034	0.485580860550465	7.10914458322554	1.16764377828981e-12	3.54444447276581e-11	up
Ifit3b	1188.12752967857	3.50173226499371	0.4927052797677	7.1071539291089	1.18460294172145e-12	3.59165421605783e-11	up
Loxl2	92.0495474887649	4.84456278366732	0.681889080961739	7.10461997255408	1.20654072167525e-12	3.65382895416933e-11	up
Tgfb1	396.290692952115	3.17763346754436	0.447566081584028	7.09980849374927	1.24929881212436e-12	3.77883286430365e-11	up
I830077J02Rik	145.724318760477	2.79043990571983	0.39331847428982	7.09460675794158	1.29719805799866e-12	3.91907328078672e-11	up
Pafah2	270.288705013078	1.27728209343464	0.18005343461264	7.09390574071824	1.30378949963099e-12	3.93433122175882e-11	up
Gvin-ps1	88.1515364464463	2.75566617168416	0.388921023260775	7.08541325069089	1.38629988458416e-12	4.17452788092171e-11	up
Alk	35.5780996662297	-1.95590405871089	0.276047968939266	-7.08537746619397	1.38665817032458e-12	4.17452788092171e-11	down
Il4ra	588.74681772197	3.71071900095209	0.5239045199216	7.0828153983237	1.41254791104512e-12	4.24746002603896e-11	up
Alox5ap	318.064668873784	2.80917178602843	0.396844996673026	7.0787632692343	1.45446598235835e-12	4.36836024277958e-11	up
Siglech	1033.02287237204	1.74955774984109	0.247184327034905	7.07794774380674	1.46304869574127e-12	4.38897416610798e-11	up
Ckap2l	133.334561969361	3.42727836377852	0.484283465450709	7.07700883528793	1.47299145793096e-12	4.41361489783091e-11	up
Tlr9	172.977758464305	3.0271571261928	0.427797550774131	7.07614412638627	1.48220709377005e-12	4.43602167606749e-11	up
Lhfpl5	21.1740658876881	-2.76130266491136	0.390307478682453	-7.07468551264402	1.4978806217202e-12	4.47768084214227e-11	down
F11r	647.133548527307	2.33657364474744	0.330440394846038	7.07108961613523	1.5372182004633e-12	4.58989981750031e-11	up
Ogfr	1096.93302656844	0.927846249519838	0.131230220825077	7.07037025226537	1.54520852955539e-12	4.6083678213808e-11	none
Sertad1	151.984121216457	1.21854098865735	0.172348939886729	7.07019717938621	1.54713700816508e-12	4.60873520203573e-11	up
Rab7b	277.070705197671	3.68480451474366	0.521321269667626	7.06820290891439	1.56952940673939e-12	4.66999023597318e-11	up
Cdh11	1389.94317754826	-0.826941826714125	0.11700513205523	-7.06756885094394	1.57671523137515e-12	4.6859095624885e-11	none
Acp7	36.9421323441602	4.74526605532467	0.671704963335294	7.06450944141078	1.61184385099848e-12	4.78473972931862e-11	up
Chrm2	38.9540055510216	-2.28835573370911	0.323981714324825	-7.06322496773629	1.62682020002909e-12	4.82358802398869e-11	down
Map7	1486.15914069573	-1.03417785141995	0.146479571980154	-7.06021896049824	1.6624044211295e-12	4.92337847645185e-11	down
Man2b2	1576.83375444763	2.49679188512262	0.353674940758345	7.05956684341005	1.67022419459182e-12	4.94080573160308e-11	up
Ifi27	1109.14437419538	1.68760170755358	0.239246243075672	7.05382741170069	1.74062254022639e-12	5.14309639229623e-11	up
Pcdhgc5	12718.7766832459	0.478432067804176	0.0678606944887291	7.05020883456532	1.78649465621535e-12	5.27253434433777e-11	none
Nin	1311.87244580514	-0.714636719615179	0.101400221212163	-7.04768402940582	1.81920147853823e-12	5.36286311150143e-11	none
Col2a1	137.501209757769	3.66755295858161	0.520618284087309	7.0446103617186	1.8598119234508e-12	5.47625589316904e-11	up
Lancl3	43.0361081408809	-1.79819553592063	0.255281480795053	-7.04397173786479	1.86836056807023e-12	5.49508950947754e-11	down
9530068E07Rik	2383.03412439642	0.767050118313353	0.108897061993385	7.04380911911058	1.87054353926804e-12	5.49517905799467e-11	none
Zdhhc22	320.243510408514	1.65381195871434	0.234826861289944	7.04268646963838	1.8856822344565e-12	5.53328526016551e-11	up
Gm45717	113.011149815191	2.33421962989885	0.331461472580021	7.04220497100254	1.8922119115345e-12	5.54607094024849e-11	up
Cd244a	55.6464577694922	5.21083413124956	0.740070260965322	7.04099922141544	1.90866073747367e-12	5.5878669686887e-11	up
Sfrp5	23.5720448396235	7.89961233427001	1.12233433956341	7.03855531796607	1.9424318703106e-12	5.68022259073989e-11	up
Phf11c	64.4467937156376	3.22179350342632	0.457887007411237	7.03621952857196	1.97525652256041e-12	5.76960226137812e-11	up
Cmtm7	209.101275538089	2.87963239838228	0.409441840773592	7.03306822024234	2.02040516968266e-12	5.89473412306612e-11	up
Nfe2l2	999.388211269478	2.22841879341902	0.317256537932699	7.02402796153485	2.15561640107751e-12	6.28204692957852e-11	up
Septin6	899.56786608497	-1.21784142399279	0.173391208408092	-7.02366305174188	2.16125661549681e-12	6.29130218210014e-11	down
Elac1	547.688069852735	-0.786121655747082	0.111974930036523	-7.02051481961782	2.21052212680095e-12	6.42738261675415e-11	none
Colq	26.4829623052307	2.95458443079546	0.420977887676077	7.01838390397568	2.24449138657427e-12	6.51872816926674e-11	up
Tspan31	1227.46460576522	0.737824281279358	0.105134072374654	7.01793685542835	2.2516825611746e-12	6.53218228457117e-11	none
Tmem86a	1065.20802261108	2.77906828173038	0.396272210148844	7.01302844498364	2.33214012668709e-12	6.75791206517535e-11	up
Fyb1	742.79845921306	2.86796174323895	0.408970214424837	7.01264209979781	2.33859139493309e-12	6.76892287088967e-11	up
Lacc1	422.290505608549	1.79710030742178	0.25633525657344	7.01074183647034	2.37057800410677e-12	6.85373565875896e-11	up
Pdzrn3	209.132645622484	1.39255028373118	0.198706155131188	7.00808831418333	2.41596301788393e-12	6.97704976058358e-11	up
Ppp1r18	600.426623023234	2.78160284358703	0.39700298059401	7.00650367769305	2.443471413305e-12	7.04851770737438e-11	up
Elk3	644.476538922131	2.17404119548126	0.310498452837814	7.00177786913757	2.52734570626556e-12	7.28223572632659e-11	up
Sema6c	335.348689710129	-1.20213776636182	0.171739756652802	-6.99976400218225	2.56394019916367e-12	7.37934941876541e-11	down
Traf3ip3	103.784351265382	2.91487580667614	0.41657154286865	6.99729939929008	2.60943279662132e-12	7.50182543524164e-11	up
Ccdc177	294.595773809877	-1.34337790190582	0.192059976747398	-6.99457494818227	2.66064322041180e-12	7.64044553137154e-11	down
Dock9	4868.85113351828	-1.09959086270584	0.157322373004391	-6.98941187897761	2.76040929731843e-12	7.91803246643171e-11	down
Gpr3	92.1431743652359	1.69057711009931	0.242163215802465	6.98114742363816	2.92778879937162e-12	8.38872281247564e-11	up
Pon2	1482.23612299524	1.04803013125345	0.15015530969678	6.97964083567754	2.95935637921367e-12	8.46966468665311e-11	up
Sms	1728.10761717079	-1.46917151611599	0.210811696469008	-6.96911765677089	3.189348943454e-12	9.11768075895152e-11	down
Itpr1	5791.71907413392	-1.94291418768318	0.278892409188304	-6.9665366416314	3.24838321551676e-12	9.27605985558472e-11	down
Tmem176a	591.591177281688	2.6081172335074	0.374645142308064	6.961566930882	3.36508614486189e-12	9.59857923934962e-11	up
Gm13715	27.4350852351359	5.3280978336948	0.765445486811968	6.96078025867784	3.38393247954023e-12	9.63081519177063e-11	up
Aspm	102.719821614894	3.6013397286712	0.51736869853592	6.96087671879355	3.38161602571654e-12	9.63081519177063e-11	up
Sort1	12627.4553700252	-1.11645206161664	0.160413994061158	-6.95981711664753	3.40714747197728e-12	9.6860877296334e-11	down
Ddr2	440.35244657959	1.42232722790622	0.204477574274228	6.95590816232353	3.50298013676461e-12	9.94745049070787e-11	up
Tnxb	546.932652985963	-1.26755256983339	0.182350281581591	-6.95119612012355	3.62201915000575e-12	1.02740585422774e-10	down
Gm20649	25.5161359188978	-3.25371501836148	0.468477384223093	-6.94529795447294	3.77662380456662e-12	1.0700713552362e-10	down
Syt2	168.595852995604	-2.09100738712109	0.301112918066135	-6.94426330344895	3.80440354719687e-12	1.07674742967172e-10	down
Crip2	1258.41492388995	0.859842357358108	0.123827305143915	6.94388330876443	3.81465638978308e-12	1.07845363205728e-10	none
Lrp5	594.125091720824	2.08751296730847	0.300741559893982	6.94121879278795	3.88731403354932e-12	1.09656618743072e-10	up
Psmb10	573.699758177144	1.24566124185845	0.179456849834677	6.94128556812408	3.88547669631267e-12	1.09656618743072e-10	up
Cyb5r3	1992.66925102482	1.40284317827116	0.202110776179503	6.94096180712914	3.89439299790156e-12	1.0973505391107e-10	up
AB124611	103.806987320128	4.92484582772522	0.709896689752933	6.93741201897874	3.9934786787231e-12	1.1240299579837e-10	up
Gmfg	85.5853954489519	2.5699377967789	0.370471201028403	6.9369435185378	4.00673923931061e-12	1.12652033084098e-10	up
Tbata	107.613988238695	-3.07017187567249	0.442841435791726	-6.93289206368761	4.12322809690836e-12	1.15799659060477e-10	down
Gm16758	27.9583541133051	-2.49282915253712	0.359875481427945	-6.92692134136467	4.30097560870366e-12	1.20658908038017e-10	down
Clcf1	134.97406228677	3.52458416461049	0.509053764206874	6.9237955053764	4.39700516280605e-12	1.23217502526099e-10	up
Szrd1	1263.86015116912	1.29699163526518	0.187374946376791	6.92190530454944	4.45609098293059e-12	1.24736345069337e-10	up
Creb3l1	167.442773042474	2.07716492341509	0.300151366361154	6.92039136318895	4.5039760419515e-12	1.25800880060153e-10	up
Plekho1	900.742267318745	1.50100366000984	0.216891720245308	6.92052079402653	4.49986257993044e-12	1.25800880060153e-10	up
Ckap2	139.063189349355	3.92561741019871	0.568143328405607	6.90955470904719	4.86177350231141e-12	1.3564613742132e-10	up
Samd4	725.95654404154	1.34416031771568	0.194625035599837	6.90641013152786	4.97071576046989e-12	1.38534282367943e-10	up
Catsperz	30.0608353051518	-2.62039533781721	0.379652033545741	-6.90209746368053	5.12402581658669e-12	1.42651314145738e-10	down
Hexa	4313.18965182479	2.90493027409708	0.421088681244962	6.8986187553381	5.25105836073708e-12	1.45927759110522e-10	up
Slc25a45	281.232953417539	2.62040917696611	0.379848595974132	6.89856222910605	5.25314781709309e-12	1.45927759110522e-10	up
Sorcs2	1670.59065512374	0.949644854590811	0.137738785909359	6.89453481327866	5.40413507000092e-12	1.49958874132667e-10	none
Kif20a	103.287743780313	3.39529998498966	0.492493657839621	6.89409890044783	5.42073028972348e-12	1.50256051646418e-10	up
Slc16a3	108.670149167496	2.9411803772253	0.426987610605671	6.88821011235737	5.64987229850148e-12	1.56437733089419e-10	up
Foxm1	161.500894771203	2.87629278888486	0.417584214332167	6.8879346732128	5.66081935601976e-12	1.56571026370345e-10	up
Was	165.381851850768	2.91557413980889	0.423378595227417	6.88644672327564	5.72031692660504e-12	1.5804542296461e-10	up
Gucy1a1	450.212708920023	-1.10070960198934	0.159846769344491	-6.88602970521827	5.73710159665678e-12	1.58337801795731e-10	down
Aldh3b1	202.37527037384	2.06184302982858	0.299495020604598	6.88439836384021	5.80322689263271e-12	1.59989826503262e-10	up
Sp140l2	23.4299500042383	3.77088354723173	0.547781581747873	6.8839181032694	5.82283584960626e-12	1.6035725609989e-10	up
Ehd4	642.687641658862	2.62431502934462	0.381444064971039	6.87994720679131	5.98747458161007e-12	1.64713619174487e-10	up
P2ry6	333.449013006993	3.01259689460463	0.437918545523092	6.87935444936705	6.01243927729991e-12	1.65222349096006e-10	up
Plcb2	308.822593644747	2.91582056543617	0.424079522859064	6.87564574157756	6.17096803722581e-12	1.693963903466e-10	up
Kcnj2	1065.57112112876	1.48353099113827	0.215782003470746	6.87513771897755	6.19300002075265e-12	1.69818579516428e-10	up
Aph1c	234.109783204705	-0.803547148969407	0.116970623926232	-6.86964916487209	6.43599889991055e-12	1.76292506347442e-10	none
Elavl2	804.086670563136	-2.45928318742262	0.358221303907133	-6.86526222923966	6.63692232257527e-12	1.81601275426607e-10	down
Snx20	109.333595980812	3.39040980635073	0.49441314270642	6.85744272045765	7.01041186236281e-12	1.91410486025947e-10	up
Hfe	334.001428368473	2.18605350104992	0.318783654983038	6.85748301984377	7.00843519512027e-12	1.91410486025947e-10	up
Gm26714	27.6993216464408	4.18229823284656	0.610297399564081	6.85288555355777	7.23749882192575e-12	1.97209818451523e-10	up
Itih3	519.569388294232	1.04720449422044	0.152812532943549	6.85287046846673	7.23826236394205e-12	1.97209818451523e-10	up
Brinp2	956.852722237055	-2.31759978151663	0.338221302294317	-6.85231759736965	7.2663008328407e-12	1.97762680129627e-10	down
Gm42047	291.55021810028	3.24730145090404	0.474241713269348	6.84735517784307	7.52277835840216e-12	2.04525035901649e-10	up
Decr1	584.633391694197	1.34099900365539	0.195966809699513	6.84299043144919	7.7556834150638e-12	2.10632810535281e-10	up
Rnf144a	738.845529176222	0.914660025220204	0.13370928765415	6.84066186625752	7.88281210345089e-12	2.13857927937298e-10	none
Slc7a2	1492.90986584827	1.09336604463641	0.159878334545214	6.8387380175467	7.98938368562134e-12	2.16519082919562e-10	up
Igsf6	178.978140668512	3.81717904114704	0.558230752063783	6.83799490987356	8.0309250034476e-12	2.174140873945e-10	up
Slc39a4	32.5042926611691	2.84171347244111	0.415630948864736	6.83710748731064	8.08081118558743e-12	2.18532869445828e-10	up
Fes	437.257955739266	3.08868066307053	0.451769560070727	6.83684988113626	8.09534921318464e-12	2.1869435985544e-10	up
Htra3	284.004982991183	2.7771642117089	0.406429793959906	6.83307240999872	8.31149752221408e-12	2.24059366678567e-10	up
AI854703	282.725722339258	-1.24579190973329	0.182317351564924	-6.8330956929772	8.31014809770184e-12	2.24059366678567e-10	down
L1cam	1118.95908114563	-1.56090797792615	0.228480792356994	-6.83168139353825	8.39250821281704e-12	2.26004580342833e-10	down
Taf13	549.481686388347	1.15724406253214	0.169451368253953	6.82935803030993	8.52954591246693e-12	2.29452874182685e-10	up
Cxcl9	33.4779285880609	3.86136653768263	0.565421855944386	6.82917806782204	8.54025156559247e-12	2.29499033913695e-10	up
Arhgap9	130.208697626229	3.28589698000065	0.481256149009736	6.82775064123735	8.62563432059787e-12	2.31549756646207e-10	up
Ddah2	342.135811961241	1.78785149914521	0.261982160215127	6.82432535741026	8.83394674765505e-12	2.36892674916897e-10	up
Rrbp1	2244.88783135101	2.1792521320609	0.319564994632728	6.81943319406897	9.14004047530999e-12	2.44843749521709e-10	up
Chrm4	60.1559965822592	-1.71264531543626	0.251208490278469	-6.81762512699217	9.25577793699167e-12	2.47684229510965e-10	down
Tcirg1	1148.29978419611	2.93121146165154	0.430556776576921	6.80795570088505	9.89953345632073e-12	2.64633706394149e-10	up
Nfatc1	347.712071999383	2.14631448936051	0.315376641964075	6.80555946056715	1.00657293545393e-11	2.68794983987484e-10	up
Car8	133.171034681237	2.51935304549974	0.370218197337312	6.80504919428451	1.01014712732567e-11	2.69467565449291e-10	up
Id3	1289.3426227602	1.52588936591647	0.224324314415108	6.80215771480231	1.030636754498e-11	2.7464640611252e-10	up
Rnaset2a	895.875525474382	2.33002424211493	0.342717207984697	6.79867887526374	1.05582863560866e-11	2.81066206866043e-10	up
Aldob	32.5105748553722	-2.17422096162312	0.31983067514071	-6.798037619958	1.06053765837144e-11	2.82025686255879e-10	down
Tmco4	148.950385120912	1.82477272149171	0.268607106078666	6.79346406031899	1.09472519407439e-11	2.90814146509106e-10	up
Rbm47	69.4398472400155	3.66140909181055	0.539690796720462	6.78427187207903	1.16673435135147e-11	3.09621218873717e-10	up
Pirb	85.6355590891701	3.66953095024257	0.541029651098661	6.78249508652789	1.18117880830938e-11	3.13128907552754e-10	up
Trim56	582.093929938873	1.58607462825061	0.233907577957609	6.7807748774093	1.19533015181747e-11	3.16551695495314e-10	up
Gbp9	260.237495755151	2.20140229140088	0.324765111451802	6.77844452428995	1.21476603110447e-11	3.21365409410011e-10	up
Amz1	446.195974333098	2.83045604409562	0.417667368130529	6.77681873200842	1.2285086191928e-11	3.24664560448997e-10	up
Gpd1l	2239.40630500181	-0.662079039860192	0.0977175648285437	-6.77543531730332	1.24032225441531e-11	3.2744764046503e-10	none
Rhoh	111.575409377762	3.19956976922931	0.47241451959713	6.77280150482645	1.26312201257381e-11	3.33122333254099e-10	up
Nfkbia	500.676201146283	1.25442851959821	0.185233370277917	6.77215189528816	1.26880820767881e-11	3.3427662264017e-10	up
Il1rn	24.0682746163457	5.47416243121705	0.808465208188206	6.77105505069885	1.278466121105e-11	3.3647383098649e-10	up
Ifitm2	316.728962628371	2.18336342634365	0.323135575767737	6.75680299563489	1.41069793870554e-11	3.70511395856108e-10	up
Eln	271.865614657977	2.02326023669278	0.299438290307773	6.75685208666268	1.41022024881892e-11	3.70511395856108e-10	up
Tlr4	150.043772873143	2.61341087392799	0.38696032104369	6.75369212760428	1.44129425609832e-11	3.78158284315867e-10	up
Cd5l	1040.91944191119	10.610316692665	1.57126642179282	6.75271650020919	1.45102302783834e-11	3.8031998847726e-10	up
Rom1	121.915557230082	1.39840610449804	0.20711723733057	6.75176109203364	1.46061249538389e-11	3.82440783534927e-10	up
Tmem176b	1301.3796839048	2.15550919416503	0.319511879779677	6.74625680788893	1.51708007879921e-11	3.96819030037552e-10	up
Nwd2	454.901053954669	-2.38694500115412	0.353916145801277	-6.7443800727147	1.53681765870506e-11	4.01570296919975e-10	down
Lamp2	3717.89163067174	1.73141841463384	0.256768449470704	6.74311200695777	1.55029601334722e-11	4.04677984915553e-10	up
A930003O13Rik	59.453549419713	4.26114934478902	0.632774179880914	6.73407588405543	1.6497506640606e-11	4.30199026586345e-10	up
Camk4	455.199083341162	-1.89149152676098	0.280897260732325	-6.73374856639643	1.65346809861467e-11	4.30728439689122e-10	down
Hdac11	2111.79477488287	-1.03077544428091	0.153180047753218	-6.72917562959339	1.7062700378059e-11	4.4403025275379e-10	down
Ifi27l2b	22.6783174131691	7.12696001922732	1.05987096345355	6.72436576241731	1.76358918904674e-11	4.58243481282002e-10	up
Klc3	75.204234264559	1.64812144497056	0.245099607470173	6.72429247024039	1.7644770343539e-11	4.58243481282002e-10	up
Naglu	769.100981632582	2.83919100964622	0.423049807764569	6.71124524237168	1.92970466973009e-11	5.00644619040035e-10	up
Lrrc25	133.889618231036	4.10652261311002	0.612121845061008	6.70866861923664	1.96408124980865e-11	5.09045992145838e-10	up
Naip3	52.8569282256991	3.90563808973926	0.582304863288799	6.70720499856486	1.98387475294036e-11	5.13254437378101e-10	up
Efna5	132.562144557396	1.99490320971298	0.297428420437297	6.70717077668621	1.9843398867648e-11	5.13254437378101e-10	up
Cfap58	41.1165285672961	3.37807519641622	0.504238919539857	6.69935434475959	2.09342410249124e-11	5.40921294660919e-10	up
Fignl1	66.5793855044031	2.27713272591535	0.339917379583791	6.69907707779923	2.09739950004499e-11	5.41400524131938e-10	up
Haspin	32.7829674733038	4.04961434052719	0.604727604540152	6.69659249904196	2.13335433824325e-11	5.50125281828403e-10	up
Mr1	269.942657397779	1.80059683993225	0.268922165845762	6.69560589871556	2.14779840822251e-11	5.53291075312942e-10	up
Wdfy3	4285.15845625807	-0.477510892051089	0.0713226645640623	-6.6950792566392	2.15554772690362e-11	5.54727600001236e-10	none
Abcb4	290.96464290714	0.867930926467082	0.129644676907663	6.69469003409413	2.16129255929316e-11	5.55645898753223e-10	none
Lrrc3	445.776973082186	2.4252605222674	0.36242843224305	6.69169498446242	2.20600308107114e-11	5.66569946244116e-10	up
Serpina3a	19.5167377949982	4.82675947301129	0.721622381150675	6.68876076891449	2.25068308176369e-11	5.76803117032211e-10	up
Plod1	1244.2878735567	2.16185777742049	0.323205379046066	6.68880506816184	2.25000198533465e-11	5.76803117032211e-10	up
Gng5	619.648307595802	2.02786275706322	0.303180380317942	6.68863451829115	2.25262527980381e-11	5.76803117032211e-10	up
Etl4	660.381425361138	-1.20969796444991	0.180884219996441	-6.68769207437615	2.26717545859288e-11	5.79947117058293e-10	down
Plbd1	40.0598654597682	4.99944148704976	0.747831112633414	6.68525473545052	2.30523299124658e-11	5.89092022357698e-10	up
Ltbp3	896.006512821492	1.80882074207324	0.270675796831715	6.68260983525549	2.34723911175864e-11	5.99226672840863e-10	up
Hspb1	166.783922933952	2.36922852023777	0.354575758023187	6.68186830776751	2.359149882781e-11	6.01665707867295e-10	up
Fstl1	1078.78611691777	1.25379197126881	0.187812361381905	6.67576916686169	2.45938817984278e-11	6.266040004312e-10	up
Fam217b	903.194092134959	-0.725024386688724	0.108657465355017	-6.67256855587277	2.51364561230247e-11	6.39789220702589e-10	none
Ankrd34b	147.081913287007	-1.71826457629443	0.257527924942894	-6.6721485705888	2.52085169137565e-11	6.40984291126782e-10	down
Kif11	165.297494299407	2.70128606211115	0.404884395009962	6.6717465414904	2.52776862158039e-11	6.42103533734584e-10	up
Radil	127.513573050934	-1.27672920514641	0.191470230321456	-6.66802981854118	2.59260117768921e-11	6.57917648759721e-10	down
Tgfbi	341.157450475794	3.57375577691328	0.536045080918991	6.66689408059947	2.61273508228658e-11	6.62368559242246e-10	up
Arhgap45	994.647717580832	3.00458509277722	0.450753651320884	6.6656921890097	2.63420841541752e-11	6.67149867432478e-10	up
Tpt1-ps6	778.499129313099	1.31053518187564	0.196690274456433	6.66293839640723	2.68406189609884e-11	6.79102241283521e-10	up
Plpp4	205.88835170477	1.79666536567971	0.269945949385877	6.65564854655941	2.82053517363035e-11	7.12925172748605e-10	up
Capn2	1609.71271812697	0.946824465837183	0.142284076669546	6.65446540470004	2.8433162227987e-11	7.179725010072e-10	none
Kcnip1	171.004916034601	-1.83148235338297	0.275277370397388	-6.65322525690744	2.86738821848956e-11	7.2333551215237e-10	down
Ncaph	107.833586152356	3.12965306318298	0.470603750043999	6.65029350677799	2.92509116738067e-11	7.37163399921629e-10	up
Ccdc186	949.719834627482	-0.535444234379829	0.0806665311360498	-6.6377495950181	3.18508339913916e-11	8.01893432905559e-10	none
Tpx2	204.874106681068	2.86061550213041	0.431020338754741	6.63684574698959	3.20466698787839e-11	8.06029000330516e-10	up
Hk3	259.918415162106	3.09718741556009	0.466816573437292	6.63469891986629	3.2516556668261e-11	8.17042495259876e-10	up
Hs3st3b1	36.950705497431	2.94939213210002	0.444621187669153	6.63349434056816	3.2783155143905e-11	8.2293133497419e-10	up
Tnfaip8l3	468.373690930055	-2.4490431512229	0.369338401219746	-6.63089227422572	3.33663688799795e-11	8.36748557109035e-10	down
F830016B08Rik	40.174394448554	4.46777618017057	0.673940274325634	6.6293354921416	3.37201399374341e-11	8.44790434212713e-10	up
Rapsn	32.4254044143444	3.332313458096	0.50289593901426	6.6262484931331	3.44325351874253e-11	8.61792343921354e-10	up
Slc7a7	216.434176672368	3.17076887633204	0.478640166261107	6.62453571563054	3.48341289599146e-11	8.70989694630422e-10	up
Mdfi	50.4175610960487	4.3448460142171	0.655934399365026	6.62390327206975	3.49835733322604e-11	8.73870492758587e-10	up
Galr3	20.5560517920193	6.98040152562784	1.05474295031928	6.61810683210994	3.63828066174206e-11	9.07047529429814e-10	up
Fgfr3	2466.26416370608	0.724272396107316	0.109436405419678	6.61820345185684	3.63590403105777e-11	9.07047529429814e-10	none
Mdfic	252.956657571915	2.87578868441183	0.434669728948113	6.61603165090687	3.68969402635511e-11	9.18967793159216e-10	up
Vsir	2266.25963001706	2.49327976868848	0.376869938010716	6.61575657068617	3.69656238286347e-11	9.19781102067461e-10	up
Tap2	445.485476044866	1.87329727567028	0.283168215621725	6.61549274362331	3.70316151757902e-11	9.20525904403844e-10	up
Rgs1	44.7520879219601	4.35107147828669	0.658286238058195	6.60969533727673	3.85111755247332e-11	9.56373346275209e-10	up
Card9	195.515205158808	2.98190530139655	0.451226042960236	6.60845123617861	3.88361416414672e-11	9.63506180724021e-10	up
Pimreg	70.6940357864579	4.01223222436329	0.60717126151328	6.6080733372713	3.89353811525286e-11	9.65030432468836e-10	up
Rhod	44.7585915638734	3.07982906374377	0.466209920886633	6.6060993680413	3.94578095864471e-11	9.77030476171104e-10	up
Papss2	581.445589414127	1.067075134879	0.161636830838679	6.60168310243588	4.06515765723049e-11	1.00561443635114e-09	up
Fam114a1	215.963244775613	2.08276464732683	0.315523056071893	6.60099034681085	4.08420150828803e-11	1.00934734080431e-09	up
Tgfb3	316.098353071041	1.33555281897453	0.202389761930538	6.59891491661967	4.14177909609711e-11	1.02258683311666e-09	up
Cxcl13	52.179241992494	8.32934083175566	1.26238101748502	6.59811951889912	4.16405527825793e-11	1.02610199998694e-09	up
Gvin-ps2	24.3366403111679	2.73768405686124	0.414910528291678	6.59825159928619	4.16034808959605e-11	1.02610199998694e-09	up
Camk1d	4543.24340426397	-1.90341967146382	0.288596188740756	-6.59544285657095	4.23988322852108e-11	1.04377993192782e-09	down
Lpxn	173.149682383446	2.92833668611614	0.444236098881053	6.59184765374104	4.34386224148676e-11	1.06834739077953e-09	up
Slco2b1	1782.33797008526	2.35880074056904	0.357863296461226	6.59134581247735	4.35857330679485e-11	1.07093376274462e-09	up
Hspa4l	2350.48782912613	-0.999230820506903	0.151712805019023	-6.58633145950739	4.50826775616889e-11	1.10664968795419e-09	none
Ccr5	501.555394772894	2.34469420009412	0.35617217610949	6.58303583874937	4.6093797754259e-11	1.13038286538759e-09	up
Sv2b	4280.61857518004	-2.40839292490054	0.365905938000783	-6.58200011199432	4.64161237899039e-11	1.13719503285264e-09	down
Espl1	123.523146220476	2.89593913187603	0.440116991363818	6.57993031103435	4.70668820298662e-11	1.15203301183169e-09	up
B3gat1	3775.1433584934	-1.79059494759826	0.272154017531085	-6.57934416637352	4.72527856956843e-11	1.15547544638422e-09	down
Pthlh	114.850831817705	3.45026930458633	0.524525624019201	6.57788513390154	4.7718662709961e-11	1.16575094767712e-09	up
Cyp4f14	254.713459526882	1.07518018047106	0.163515589532141	6.57539861212876	4.85229981054002e-11	1.18426732182865e-09	up
Gm43720	436.383264864074	2.32947068011991	0.35445631275879	6.57195427551924	4.96591143878234e-11	1.21083813868839e-09	up
Gpr160	70.9583900690183	2.87816625814041	0.438187237751807	6.56834798043714	5.08765362123330e-11	1.23933882916474e-09	up
Adcyap1	198.778885522932	3.54156241594948	0.539246780247696	6.56760975804567	5.11293232410261e-11	1.24430933557689e-09	up
Coro6	98.0217688750013	-2.22447540095685	0.338764192731099	-6.56644193420575	5.15317286161271e-11	1.25290809508677e-09	down
Scpep1	621.100380840999	2.14283737848673	0.326687421506369	6.55928951474784	5.406474689074e-11	1.3132435046372e-09	up
Gm7665	44.1421081973568	3.07781558817947	0.469292832032022	6.55841167411963	5.43839029935897e-11	1.31974017064957e-09	up
Tmem37	95.8227353710381	3.2826730305969	0.500605178321901	6.55740925733306	5.4750605369641e-11	1.32737721223321e-09	up
Gm6548	780.836074894538	1.12589177589051	0.171715572635781	6.55672492953564	5.50023330598044e-11	1.33221495321038e-09	up
Casp12	57.3470412746751	2.46700619638803	0.376283029309573	6.55625155594884	5.51771240185691e-11	1.33391742336179e-09	up
Fzd7	213.397447298026	1.19447056737751	0.18218580428197	6.55633171906643	5.51474859982848e-11	1.33391742336179e-09	up
Nlrp1b	93.2123293262304	3.27385347490379	0.499515806494366	6.55405381038871	5.59957742703285e-11	1.3524277401582e-09	up
Gm49673	847.418613892312	2.25444972085886	0.344006198142018	6.55351482919546	5.61983494783617e-11	1.35603748944527e-09	up
Zfp37	396.517970217919	-0.704040538266752	0.107482675524185	-6.55026993730104	5.74331729388669e-11	1.38452452498237e-09	none
Aoah	46.009265270334	4.68079731019389	0.714716014319901	6.549170882435	5.78573978418266e-11	1.39343538632452e-09	up
Alox8	77.8879751502035	-1.59908349820896	0.244315694481884	-6.54515258055816	5.94346728438988e-11	1.43007329220725e-09	down
Zfp706	3985.73518944402	-0.405980710709852	0.0620396615304421	-6.54388983909337	5.99389564057775e-11	1.44084898124585e-09	none
Angptl2	176.481727727685	2.84421034286126	0.434739138299837	6.54233790402288	6.05644661925482e-11	1.45451576427993e-09	up
Sqor	255.022866037324	2.08725021930217	0.319065417003933	6.54176262316903	6.07979523045885e-11	1.45875086878181e-09	up
Arhgap25	310.812906076894	2.91330622232828	0.445370657180729	6.54130705594751	6.09834753485163e-11	1.46182830250918e-09	up
Znfx1	1842.73978239639	1.34101120600962	0.205038206548708	6.54029914025344	6.13959041041022e-11	1.47033399237676e-09	up
Lix1l	1054.05111675414	0.837209375921272	0.128035148914293	6.53890266087557	6.19718406706014e-11	1.48273582050589e-09	none
Cebpd	382.23469147042	1.34856850243621	0.206357284962692	6.53511458381526	6.35608600603468e-11	1.51933070831516e-09	up
Tnfrsf1b	586.214172150392	3.20655298487674	0.490960826049323	6.53117889400529	6.52539993901935e-11	1.55834363931922e-09	up
Csrnp1	229.347993963815	1.46532639081864	0.224421905657996	6.52933761756618	6.60611887202072e-11	1.57614587554969e-09	up
Cnr2	70.7273993701461	3.98419834067637	0.610350381377063	6.52772319349958	6.67769580380869e-11	1.5917357252608e-09	up
Cenpf	181.583804496476	2.73960919261761	0.41974161205403	6.52689443682071	6.71473352919359e-11	1.5990711965185e-09	up
Yif1a	312.013310026549	1.03962434773873	0.159348214103097	6.52422967894764	6.83519019723676e-11	1.62472598273051e-09	up
Mgat5	2588.88195650291	0.796871378220823	0.122140104103113	6.52424020818004	6.83471010449494e-11	1.62472598273051e-09	none
B3gat2	288.371911300381	-1.00602079370886	0.154248964405375	-6.52205865748946	6.93488820412609e-11	1.64689079965707e-09	down
Tecta	39.628923598843	3.16408147692466	0.485222181194712	6.52089207697404	6.98904607822901e-11	1.65666998450426e-09	up
Mafb	1046.81313433266	2.91454298086702	0.44695376567327	6.52090485573309	6.98845059655802e-11	1.65666998450426e-09	up
Adgrg6	85.9011807704605	2.57883606483146	0.395536191750476	6.51984854639627	7.03784175915883e-11	1.66668888932807e-09	up
Pip4k2c	2208.73754036323	-1.03598111660467	0.158920518523285	-6.51886317909844	7.08422346452654e-11	1.67611807994345e-09	down
Svil	601.364303088576	1.56604945674599	0.240330540091867	6.51623158732703	7.20956390915388e-11	1.70419404663694e-09	up
Pcdha4b	1414.64075072244	0.507873318401012	0.0779588970396143	6.51462934555038	7.28693674660063e-11	1.72088999263615e-09	none
Tox2	151.481098885862	-1.20543667660504	0.185080076533291	-6.51305477706679	7.36376412040284e-11	1.737426379203e-09	down
Strip2	597.348171362645	-2.5784964704984	0.395943942514458	-6.51227659684235	7.40202551483476e-11	1.74484126840458e-09	down
Slc39a1	1224.47342663272	1.57069294688772	0.241220865064252	6.51143070260255	7.44383678765119e-11	1.75307849955671e-09	up
Laptm4b	1175.84593056096	-0.916691093201595	0.140869046084804	-6.50739902540223	7.64631134230471e-11	1.79910306228292e-09	none
Osm	24.6080402088005	4.28479228795734	0.658814179059625	6.50379488503625	7.83186692052592e-11	1.83939385298543e-09	up
Mcl1	2205.37851342506	1.24775122715339	0.191849772746857	6.50379309440088	7.83196019505334e-11	1.83939385298543e-09	up
Plekhf2	294.602287593338	1.55689559615191	0.239476581663445	6.50124360944792	7.96587110822359e-11	1.86912429707574e-09	up
Jpt2	268.923244182639	2.23573047558632	0.343975677020965	6.49967606706697	8.04931453430279e-11	1.88693278264787e-09	up
Itpr2	1295.30354573462	1.5769940371526	0.24263160498638	6.49954088726869	8.05655032741658e-11	1.88693278264787e-09	up
Trim47	159.165972879952	2.2834586806201	0.351346545833916	6.49916359701316	8.07677927550072e-11	1.88993673807752e-09	up
Emilin1	172.919647444224	3.28391180922333	0.505439364669419	6.49714295872298	8.18596683351473e-11	1.91198121951324e-09	up
Far2	200.645308035039	-1.19886464101599	0.184519286706566	-6.49723214529059	8.18111723072303e-11	1.91198121951324e-09	down
Tpt1-ps5	390.715149506087	1.17681723542863	0.181140818370663	6.49669823739308	8.21019095671762e-11	1.91588633394922e-09	up
Rasa3	2322.28960479808	0.81291667863373	0.125143119378411	6.49589592037908	8.25407086024659e-11	1.92436689489713e-09	none
S100a16	1632.32007122301	1.59147811340343	0.245068670929805	6.49400883175018	8.35818448317852e-11	1.94686215028343e-09	up
Akna	343.034246044587	2.38938160816104	0.368076996644811	6.49152658259371	8.49709140112929e-11	1.97741336717803e-09	up
AA467197	24.388538928336	3.7063331975462	0.570996246432834	6.49099397885827	8.5271887637818e-11	1.98261021812919e-09	up
Serpini1	1606.67346172405	-1.99405874646602	0.307291974155649	-6.48913383418204	8.63312529058848e-11	2.00541451813861e-09	down
Rara	365.111165082122	0.73486356120968	0.11328885176857	6.48663614943225	8.77739632600968e-11	2.03707409824274e-09	none
Hpgds	912.555150794619	2.76440613202587	0.426179119375238	6.48648891123146	8.78597427112153e-11	2.03721287163907e-09	up
Ptgs1	775.398385019856	2.28425409645395	0.352230498256866	6.48511161798415	8.86661191111627e-11	2.05404478655978e-09	up
Gsap	542.598643322391	1.70582495699107	0.263095715945057	6.48366679352281	8.95198102650466e-11	2.07194128400397e-09	up
Ebi3	61.8576242816123	3.09804512109226	0.477840750514837	6.48342594840299	8.96628956975271e-11	2.07337324661428e-09	up
D430041D05Rik	1899.56722933052	-2.10498031331117	0.32482302452634	-6.48039133426786	9.14850230303247e-11	2.11359380356666e-09	down
Htr2c	306.78968398478	2.15421714311186	0.332450518411444	6.47981285577596	9.18364545403715e-11	2.11979461840971e-09	up
Poglut3	232.824995588762	1.14445862620795	0.17686749858477	6.47071189090984	9.75422634746838e-11	2.24946381593966e-09	up
Nlrp3	128.008196022624	2.93255587526458	0.453317092460006	6.46910501289626	9.85850686507398e-11	2.27146048518478e-09	up
Lhfpl3	869.011666033865	2.13935583181051	0.330839507448791	6.46644606718155	1.00334614065031e-10	2.30968653062775e-09	up
Gfra2	541.411122792601	-1.2777169633865	0.197732731527284	-6.46183842966937	1.03438510739408e-10	2.37899255915886e-09	down
Slc38a5	313.097101995143	1.53660630729202	0.237871473285645	6.45981750593022	1.04829321845109e-10	2.40880986263167e-09	up
Myo10	1347.11210118532	0.909848920513487	0.140900652130136	6.45737905934709	1.0653182544435e-10	2.44572929115899e-09	none
Itga2	31.7522415987187	3.16411287478987	0.490067648662034	6.45648184169762	1.07165033406195e-10	2.45805582913455e-09	up
Frrs1	212.822658871045	2.65645488164331	0.411459846703284	6.45617039652221	1.07385693723084e-10	2.46090608173844e-09	up
Hspb8	630.023619525744	1.5257421402238	0.236432295180986	6.45318838129057	1.09521076394799e-10	2.50759063612809e-09	up
Srcin1	4027.18875908842	-0.602200769937414	0.0933447847127136	-6.45135956755165	1.10851141580286e-10	2.535769528139e-09	none
Galns	516.822998227243	1.13263554714761	0.17558193191053	6.45075227743112	1.11296295667571e-10	2.54367335013197e-09	up
Phyhd1	859.686138068325	1.78931017972729	0.2775941583618	6.44577749865763	1.15009284614276e-10	2.62618249277088e-09	up
Cpne5	213.824174607298	-2.25990490609503	0.350757391739548	-6.44292881437863	1.17189669941069e-10	2.67357916347234e-09	down
Htr2b	54.5957800018576	5.82399473430068	0.904144404228685	6.4414431003077	1.18342815834897e-10	2.69747655843669e-09	up
Dcc	721.135420830347	-1.11779503555443	0.17367428326161	-6.43615746996158	1.22535909923288e-10	2.79056132420305e-09	down
Zcchc24	2283.70428188198	0.871034411516578	0.135362260731826	6.43483942132316	1.23603933297722e-10	2.81237505629015e-09	none
Kcnf1	2666.75540761653	1.73512793239719	0.26977192692282	6.43183281592378	1.26074369059632e-10	2.8637128859838e-09	up
Nxph1	285.641145773394	-1.06150641545765	0.165039807055136	-6.43182050681281	1.26084581607027e-10	2.8637128859838e-09	down
Rrm2	217.950200527537	3.18918651878322	0.496257627814319	6.42647354929221	1.3059813388712e-10	2.96359089778159e-09	up
Tnni2	33.7338410730649	3.47311108763373	0.540534358188684	6.42532900086505	1.31584609433087e-10	2.9833245952196e-09	up
Ddx60	252.730614754619	3.4496534556796	0.53700452324662	6.42388156215835	1.32842576619314e-10	3.00917314863749e-09	up
Pvrig	19.2775850593402	3.76725627486562	0.586617956244351	6.42199277189598	1.34501810691312e-10	3.04405738044193e-09	up
Mdk	443.187008170688	1.58433042098205	0.246855158224451	6.41805677619874	1.38024783850033e-10	3.12102276962577e-09	up
Yap1	591.577055008487	0.859779233596108	0.13402015364608	6.41529807424793	1.40547592678203e-10	3.17525618892199e-09	none
Cav2	965.417736994158	1.25823625962199	0.196157570959763	6.41441598948065	1.41363718532074e-10	3.19087035402768e-09	up
Unc45b	97.6048088073327	2.79060585334839	0.43529851442758	6.41078653121077	1.44770787712659e-10	3.26488819745272e-09	up
Gm17936	120.445528616351	1.76800406883238	0.275846485342568	6.40937681927223	1.46115647347373e-10	3.2923092331254e-09	up
Dbx2	461.106482857277	0.944474185587428	0.147369247110827	6.40889604923577	1.46577085953964e-10	3.29979402761794e-09	none
Gm29100	18.2924594261134	-3.2708310212778	0.510614478884205	-6.40567621275688	1.49704368962715e-10	3.36722716762039e-09	down
Gm21451	39.0959248625318	4.54045507680457	0.708881277387228	6.40509944562175	1.50271401691276e-10	3.37700582198642e-09	up
Tspan4	509.883684937877	2.20131302777933	0.34373205925059	6.40415395811105	1.51205475125605e-10	3.39500842082812e-09	up
Gal	26.5136842430663	3.73051720371112	0.582560682624276	6.40365427152783	1.51701418627597e-10	3.40315071717392e-09	up
Rad51	61.2415688961424	2.23846764603094	0.349689701478466	6.40129702581129	1.54062525199835e-10	3.45308358720508e-09	up
Fgfr1op2	1551.69569885997	-0.870776651571503	0.136077928748313	-6.39910277574899	1.56292618553533e-10	3.4999949640817e-09	none
Rasgrp3	958.082581577783	2.18010671814605	0.340863574415795	6.39583364659168	1.59673769418798e-10	3.57257814153592e-09	up
Clec2d	234.598599732077	1.64285441495137	0.256930403835511	6.39416118305382	1.6143107352712e-10	3.6087336918335e-09	up
Bcl2l2	2106.46450931308	-0.633538130739632	0.0990961983691996	-6.39316281719788	1.62489077167073e-10	3.62920704374296e-09	none
Tmem181a	938.950008355939	-0.929662750448017	0.145437252180826	-6.3921913849977	1.63525040749362e-10	3.64915276686229e-09	none
Akr1c18	23.638498939523	-3.96476107204327	0.620325828791822	-6.39141703927635	1.6435544562113e-10	3.66448049891863e-09	down
Evc2	438.663820258237	-1.36861881879412	0.214162329485835	-6.39056748252561	1.65271246891008e-10	3.68168382363049e-09	down
Cog5	1417.08483301046	-0.93963250795375	0.14708757653312	-6.38825202033411	1.67792646665132e-10	3.7345932665337e-09	none
Tmem273	104.198686501917	3.61880450403258	0.566751074869977	6.38517448751694	1.71202145582442e-10	3.80715990816565e-09	up
Efnb3	2283.19013987273	-0.785131348311657	0.122990584521772	-6.38367035464142	1.72893060877046e-10	3.84141597139261e-09	none
Dbh	87.9444098122139	1.90008937850146	0.297668922015672	6.38323062291811	1.73390473323658e-10	3.84911773346058e-09	up
Cebpa	715.135122581937	2.09461259547727	0.328204566043254	6.38203368322799	1.7475151221228e-10	3.8759612122218e-09	up
Nusap1	108.454675672915	3.43850766024701	0.539067433481816	6.378622500042	1.78687884911574e-10	3.95982900512809e-09	up
Phf11	23.8512619654009	5.87903487310999	0.922749453197382	6.37121469185246	1.87536900057577e-10	4.15232395626183e-09	up
Rinl	153.461561454065	2.62585616850681	0.412276922208559	6.36915632929477	1.90070802403659e-10	4.20478120846015e-09	up
Mrps6	485.901592137376	1.58840431426243	0.249409606928481	6.36865730163279	1.90690139317439e-10	4.21482992782243e-09	up
Aprt	616.942474388908	0.620960306192223	0.0975123447784228	6.36801737875579	1.91487225322831e-10	4.22878665680497e-09	none
Trim71	37.9137648237295	-2.210090498699	0.3472244638815	-6.36501954382242	1.95264870958415e-10	4.30848478020517e-09	down
Brip1	24.7976200923856	3.86964749946873	0.607984606739659	6.36471294926341	1.95655297442636e-10	4.31337140622888e-09	up
Spc25	82.3675416446237	3.31878075541723	0.521486044866426	6.3640835418085	1.96459194683823e-10	4.32735701560252e-09	up
Gpld1	988.564599239712	0.73381846307306	0.115333956685892	6.36255344184182	1.98426963447309e-10	4.36693271538479e-09	none
Shisa2	63.1384641308427	-2.01775727344003	0.317150288105103	-6.36214863778195	1.98950770043118e-10	4.3746892406811e-09	down
Gm49391	232.019602377261	3.1707699987792	0.498973130642911	6.35459066642279	2.08982357164079e-10	4.59131720829757e-09	up
AI662270	23.0633977592382	4.19531474595682	0.660572680789149	6.35102671964107	2.13882550919426e-10	4.69493348445573e-09	up
Itprid2	1863.80955958779	1.03007149466719	0.162195735288496	6.35079271865572	2.14208184502161e-10	4.69804187470418e-09	up
Rp2	495.768338031419	1.11693732439348	0.175912678977804	6.34938499534994	2.16177403877389e-10	4.73716132496641e-09	up
Bub1	65.3586507999545	3.45893642775239	0.545022428276689	6.34641117190209	2.20395704728943e-10	4.82545621442984e-09	up
Krt222	439.354214338351	-1.97117984193778	0.310647182892868	-6.34539744922641	2.21851940371002e-10	4.85317753704482e-09	down
Prrx1	218.634460216907	1.15171876568439	0.181522594567316	6.34476809032877	2.22760753171604e-10	4.86888635934751e-09	up
Adam12	221.719021344007	2.04594863207899	0.322653215392611	6.34101423594816	2.28257445477278e-10	4.98475990212954e-09	up
Birc5	81.1546209163833	3.24669901821619	0.512097943456407	6.33999620522314	2.2977082167949e-10	5.0135207749194e-09	up
Cdh4	356.118439550069	1.63975174333721	0.258643792507919	6.3398070660714	2.30053068281675e-10	5.01539263890938e-09	up
Pfkfb3	1854.35375029957	1.54272449938625	0.243347525726621	6.33959393990041	2.30371515794681e-10	5.01730786312788e-09	up
Gramd1b	4372.81416242921	-0.595094732282391	0.0938711429569689	-6.33948531504709	2.30533985798464e-10	5.01730786312788e-09	none
Cd200r4	43.1435729088131	6.00552712025707	0.947662146573923	6.337202706649	2.33974081916595e-10	5.08784015097849e-09	up
Ppp1r7	2022.54786730894	-0.774766744730992	0.122293040323768	-6.3353298166422	2.36834099671522e-10	5.14564913235258e-09	none
Gm49392	36.1177593372304	3.35362596336509	0.529433034389488	6.33437232950963	2.38309403454933e-10	5.16890463959301e-09	up
Adss1	462.505234377058	2.5792360428147	0.407173772882902	6.33448472025348	2.38135767009302e-10	5.16890463959301e-09	up
Baiap2l2	83.6041492440061	2.61008181776323	0.412151761992277	6.33281732230502	2.40724518429725e-10	5.21550231664593e-09	up
Onecut2	269.678785548169	-2.17214889340219	0.343003744610606	-6.33272647174192	2.40866357136024e-10	5.21550231664593e-09	down
Kif2c	70.694125759125	3.78625050400195	0.597901608686202	6.33256450391839	2.41119428820146e-10	5.21655754097415e-09	up
Ptpn18	163.671660668691	3.04219579434107	0.480481182268534	6.33156074911759	2.42693578658824e-10	5.24616796746919e-09	up
Slfn1	27.5586511934952	7.40688253053927	1.16988833626452	6.33127308046306	2.43146565853532e-10	5.25151326537633e-09	up
Prr11	73.1374118788949	3.28767996525775	0.51930706931071	6.33089776655953	2.43738808333568e-10	5.25985463900902e-09	up
Lamc2	36.8885075376493	2.00899774956402	0.317384244213812	6.32985974001476	2.45384153213882e-10	5.2894695563011e-09	up
St8sia6	145.334951228174	-1.76354726286165	0.278611548779381	-6.32977086049697	2.45525536613922e-10	5.2894695563011e-09	down
Exoc6b	2196.63250240778	-0.991909237921687	0.15672901146905	-6.32881703664392	2.47047831144587e-10	5.31777747157686e-09	none
Tax1bp3	247.536698692938	1.99770161299774	0.315786544494371	6.32611378738891	2.5141245309997e-10	5.40625002071228e-09	up
S100a13	477.363570757547	1.43910111121875	0.227489541358393	6.32600998984632	2.51581535689067e-10	5.40625002071228e-09	up
Extl3	3663.32729902375	0.557924879148505	0.0882283620712669	6.32364543612221	2.55463534099017e-10	5.48505345837999e-09	none
Gla	438.655447365328	1.61091375694374	0.254916506745567	6.31937797010374	2.62618231747171e-10	5.63393347754077e-09	up
G530011O06Rikx	245.883230374438	3.351640861461	0.530438018019301	6.31862865707911	2.63894544803884e-10	5.65181529723016e-09	up
Ctsb	40012.8426819619	2.76711736823937	0.437921936786383	6.31874573022168	2.63694734293261e-10	5.65181529723016e-09	up
Zcchc7	1015.08595642664	-0.839350309891832	0.132847929986831	-6.31812863004364	2.6474961427293e-10	5.66537544239198e-09	none
Hlx	51.6778828815564	3.42961303559599	0.542991331612528	6.31614693628907	2.68165093712351e-10	5.73365718373754e-09	up
Mta3	1207.44713451889	-0.847488514052273	0.134187705528493	-6.31569420398445	2.68951402444316e-10	5.74565719916396e-09	none
Ier2	151.811305280921	2.15152151904202	0.340867760993235	6.31189500811935	2.75639210152758e-10	5.88360651838608e-09	up
Slc4a8	2123.43972528095	-1.01481724105455	0.160804869153324	-6.31086139616174	2.77486626752536e-10	5.91809197524267e-09	down
Rnh1	1136.78142366855	1.05685502190488	0.16767956536829	6.30282538950774	2.92268095760381e-10	6.22814041457995e-09	up
Tln2	2139.10171100799	-0.606528989206042	0.0962828430224006	-6.29945035030728	2.98702958853756e-10	6.35995649422647e-09	none
Rab26	273.72631949392	-2.25838348804882	0.358533743747506	-6.29894264468246	2.99682847014644e-10	6.37550283453071e-09	down
Kremen1	666.193572244195	0.795189722051891	0.1262715503355	6.29745750281113	3.02567273987691e-10	6.43150702550521e-09	none
Ccdc88b	314.523756475397	2.58597565861308	0.41090411517066	6.29337980112235	3.10627058056365e-10	6.59733624386101e-09	up
Cacng6	81.2816166944239	1.46148321615774	0.23234374480123	6.29017672676338	3.17104756079536e-10	6.72931614127555e-09	up
Cbfb	944.523485516233	0.971111016200134	0.1543899473806	6.28998864677481	3.17489189948318e-10	6.7318783473344e-09	none
Sugct	112.599225318621	1.16509028534646	0.185258907521682	6.28898389250246	3.19550620830518e-10	6.76996497857452e-09	up
Reep3	1541.28344186831	1.29634331890744	0.206210551809842	6.28650332162859	3.24696073021929e-10	6.87327201341361e-09	up
Cdca3	106.92848443814	3.49908206306566	0.556653656305954	6.28592307519572	3.25911304353798e-10	6.89328060385096e-09	up
Pak1	3939.00592819727	-1.15788207628469	0.184211232749746	-6.28562145207339	3.26544757764199e-10	6.90096119284954e-09	down
Ssc5d	162.01433429541	2.39902437924315	0.381703164207929	6.28505237629182	3.27743176864167e-10	6.92055877763882e-09	up
Vamp8	400.423648894612	2.10126135325298	0.334644176185478	6.27909135370204	3.40557454842839e-10	7.18519939229986e-09	up
Brd9	1792.55779928247	-1.03054761088183	0.164168392825982	-6.27738137129849	3.44322787954339e-10	7.2586428188987e-09	down
Ccna2	186.335568634365	2.87265014299676	0.457813117042376	6.27472223066702	3.50259026492364e-10	7.37769198624057e-09	up
Slamf8	23.039892773999	3.2041708846792	0.510740409731598	6.27358012725689	3.52839213087766e-10	7.42591283670039e-09	up
Pknox2	591.010897712413	-1.22692505111732	0.19566506907666	-6.27053697886475	3.59805084177268e-10	7.56628006092378e-09	down
C230012O17Rik	23.0873169199206	-2.56064578898325	0.408406412875072	-6.26984716267549	3.61402665532478e-10	7.59362028673138e-09	down
P2ry13	956.20395866387	2.1804632627278	0.347799071715889	6.26931881091675	3.62630984459232e-10	7.61316315975306e-09	up
Cdca5	40.1223950694109	3.80082612796829	0.6063300177887	6.26857654488226	3.64363501531892e-10	7.63697523038396e-09	up
Car13	35.3507171064092	3.27569218083532	0.522551288320214	6.26865200421822	3.64187004167004e-10	7.63697523038396e-09	up
Chml	163.238321143571	0.902444350705113	0.14401524589068	6.26631121673151	3.69701100377023e-10	7.74249334825679e-09	none
Fam167b	45.892735233333	3.43200537740809	0.547727645999141	6.26589766369667	3.70683725899433e-10	7.75670888400543e-09	up
Mkln1	2153.59763849263	-0.46389708250681	0.0740433242421614	-6.26521144552638	3.72319847604397e-10	7.7845646105591e-09	none
Phf20	1925.84628809631	-0.890687236616892	0.142168303017749	-6.26501982305925	3.72777982973668e-10	7.78776524331814e-09	none
Slc9b2	24.6996048186827	-2.33810638259383	0.373215808303124	-6.26475709382286	3.73407016702619e-10	7.7945279880631e-09	down
Dnai2	72.0188923812574	1.88605759700569	0.301184917153319	6.26212499228702	3.79766335475216e-10	7.92079638753823e-09	up
Bin2	724.568811381702	2.82097825860371	0.450524314545091	6.26154497666157	3.81181840107554e-10	7.94382954784142e-09	up
Mtss2	3726.65586351186	0.769399535348921	0.122928061808525	6.25894140060023	3.87599469453447e-10	8.07098438472843e-09	none
Rrad	51.5159929110632	2.74315700513259	0.438302338814369	6.25859540825855	3.88460216219867e-10	8.0823152892233e-09	up
Adap2	389.46688154833	2.55315486330257	0.407970113780656	6.25819092394417	3.89468843131718e-10	8.09670203282543e-09	up
Ticam2	102.090659095947	2.81150695108937	0.449327303764823	6.25714691168847	3.92084034571945e-10	8.13781570616843e-09	up
Ptges	107.064181154935	1.25941220491479	0.20127467735256	6.25718158627952	3.91996902116328e-10	8.13781570616843e-09	up
Tec	147.780741739957	2.67514803807493	0.427599403278885	6.25620152311151	3.94466963874012e-10	8.18062316875682e-09	up
Aurkb	68.2605103888056	3.61190640853399	0.57743865625335	6.25504782095723	3.97394123718838e-10	8.23463846137843e-09	up
Ppp1r3b	77.3229856099399	2.9146791092966	0.466012933642758	6.25450260900048	3.98784796733343e-10	8.25675350835809e-09	up
Mmp2	252.380965709843	3.11531099718198	0.498230797704655	6.25274674214078	4.03295852678714e-10	8.34338721477705e-09	up
Asic4	303.137599886798	1.61323644812791	0.258116131401746	6.25004117087506	4.10344501753808e-10	8.48233585852063e-09	up
Slfn4	30.6883239071669	4.30123640837859	0.688229619402387	6.24971126949388	4.11212154903743e-10	8.49339409590426e-09	up
Msr1	178.114982213247	6.74257618193801	1.07894756660719	6.24921580122785	4.12518620747159e-10	8.51349059745692e-09	up
Kif18b	59.5466619544199	4.17043937601137	0.667501070644991	6.24783923115146	4.16169705738204e-10	8.58190340693911e-09	up
Naprt	260.348972122021	1.47085816865028	0.235430123668194	6.24753598109324	4.16978247360018e-10	8.59163654306207e-09	up
Flrt1	125.741098809107	-0.847131255984479	0.135605259044575	-6.24703836674962	4.1830833714515e-10	8.61209156369237e-09	none
Or5v1b	25.9664381240213	3.14172757059884	0.502993503147168	6.24605994101601	4.20935691632682e-10	8.65920005776852e-09	up
Mob1a	1502.16028316629	1.75912111388251	0.281676320549194	6.24518635593044	4.23295125468031e-10	8.70072565062268e-09	up
Tex13d	87.3154713409214	1.55244355942182	0.248677171473516	6.24280688984417	4.29787398215642e-10	8.82706555836455e-09	up
Il4i1	44.5968846400028	2.49140845434715	0.399106029477066	6.24247260210916	4.30707239617807e-10	8.8388465596487e-09	up
Nxn	351.968229302127	1.37153488195359	0.219752408078644	6.24127350387327	4.34022568927311e-10	8.89972864429342e-09	up
Sh3pxd2b	985.534776307457	1.77143634322581	0.283994346897635	6.23757607352768	4.44403009493064e-10	9.10526840236633e-09	up
Mlph	144.77232981071	2.56033284469155	0.410585953201156	6.2358023325683	4.49468364355799e-10	9.20166629802663e-09	up
Nrip3	2483.10548635378	-2.70519860351668	0.433891661644461	-6.23473286687259	4.52549673160618e-10	9.25732420361973e-09	down
Abca1	4779.44224838633	2.57996037235	0.414297057229639	6.22732005291547	4.74481214268149e-10	9.69818328186675e-09	up
Arhgef37	154.91872167541	2.57317616953639	0.413381732936686	6.22469733061596	4.82486531834122e-10	9.85391893695465e-09	up
Aurka	62.0371144650856	2.34668398430685	0.377236111704378	6.22072996592073	4.94847190231013e-10	1.00982845079197e-08	up
Cd6	22.0501928094776	3.33198529389174	0.535696362363047	6.2199139811101	4.97427509823428e-10	1.01428329858485e-08	up
Tor4a	251.813480795099	2.89749713415553	0.465908943363296	6.21902020862516	5.00268879564605e-10	1.01845009779943e-08	up
A630001G21Rik	102.598511165758	2.70363611578096	0.434731266815301	6.21909745665847	5.00022678246289e-10	1.01845009779943e-08	up
Bco2	173.330953116007	1.61200867664399	0.259233487449377	6.21836589286629	5.02359034707593e-10	1.02189034239443e-08	up
Prss23	847.060852225494	1.77830317220908	0.286022559105973	6.2173528471585	5.05611944340821e-10	1.02768848145516e-08	up
Eif4ebp1	108.352394149653	2.01549555025747	0.324228864981424	6.21627426778594	5.09097877192051e-10	1.03395065289068e-08	up
Mlkl	27.0791803919057	3.59332879608106	0.578146330213859	6.21525833218015	5.12402792084631e-10	1.03983552298319e-08	up
Serhl	203.197204892579	1.49617109222024	0.240737448757375	6.21494952257364	5.13411515783831e-10	1.0410550108376e-08	up
Sapcd2	70.9109442908425	1.73662473290719	0.279490850102276	6.21352982493593	5.18073933793247e-10	1.04967535363554e-08	up
Lst1	85.4308819512275	2.36014033038096	0.37997904050243	6.21123819687591	5.2568716490273e-10	1.06425595819205e-08	up
Pwwp2b	533.943483657292	-0.804443198601141	0.129523159652277	-6.21080585712069	5.27135672723748e-10	1.0663428358926e-08	none
Trex1	344.068335204897	1.58898094715546	0.255881844800745	6.20982292976978	5.30443374090061e-10	1.07133614692604e-08	up
Prkca	6191.91106807831	-1.3698492827783	0.220593467907571	-6.20983611061535	5.30398884829142e-10	1.07133614692604e-08	down
Elfn2	3006.58189849599	-1.53003815690738	0.246529280363848	-6.2063141329469	5.42417037115772e-10	1.09465332336194e-08	down
Wipf1	821.553954991856	2.24928298886711	0.362562719640997	6.20384520254677	5.50999854176564e-10	1.11109599346552e-08	up
Tns4	25.8241086306874	3.81436269844124	0.614859608658372	6.2036319262607	5.51747460781564e-10	1.11149649157601e-08	up
Irf1	351.054355832209	1.59151719407934	0.256549830945625	6.20354021755977	5.52069235504087e-10	1.11149649157601e-08	up
Bend6	1131.89391596111	-1.35337317453474	0.218221787771489	-6.2018242465868	5.58123874359798e-10	1.1228009762436e-08	down
Dna2	115.978325594035	2.3891061845922	0.385383071522928	6.19930235947082	5.6713986056754e-10	1.14004043310462e-08	up
Syt9	152.789557561865	2.22002466348803	0.358122213476252	6.1990699821117	5.67977747006262e-10	1.14082642827088e-08	up
Plxdc2	2034.1952892805	2.01221355248615	0.324664923964437	6.19781628367888	5.72519105650847e-10	1.1490440446667e-08	up
Cadm4	3064.74847517625	1.23854114903951	0.19995302615154	6.19416056299569	5.85964710624011e-10	1.17510550648235e-08	up
Igf2bp2	46.9943410366573	2.66250686396808	0.429895414397362	6.19338279683781	5.88864802002447e-10	1.17999446862798e-08	up
Ntsr1	29.7750919548467	-1.90745477054878	0.308142655239331	-6.19016789177494	6.01001666025402e-10	1.20337031623235e-08	down
Fbxo17	45.3044043255868	1.4813191872606	0.239314859827816	6.18983371248398	6.02277170876647e-10	1.20497914540046e-08	up
Rps6ka1	894.723525851075	2.36416677563604	0.382017460356636	6.18863539229057	6.06872706343327e-10	1.21322265624423e-08	up
Clca3a1	68.8681750413569	5.26736025635058	0.851195237112476	6.18819282191843	6.085785919855e-10	1.21568097611877e-08	up
Edem1	1294.57368544623	2.18449053560541	0.353066926742162	6.1871854035218	6.12479146783438e-10	1.222516038955e-08	up
Car5b	175.071290245567	1.47128852167872	0.237821108528591	6.18653462168116	6.15011821456137e-10	1.22661224921514e-08	up
Ltc4s	253.042070825913	3.10928614426613	0.502602277792512	6.18637495620289	6.15634757566396e-10	1.22689615346702e-08	up
Gtse1	64.3455982742525	3.20995512115696	0.51894691402957	6.18551731280562	6.18991409235791e-10	1.23239199193799e-08	up
Psme1	836.113569070851	1.54676010091494	0.250065333865876	6.18542393302924	6.19357955915409e-10	1.23239199193799e-08	up
Col18a1	449.128302255319	3.87176757548674	0.626355008405624	6.18142670454933	6.35248531093152e-10	1.26302646030195e-08	up
Sfrp1	238.131901326673	2.79059070999446	0.451548637090788	6.18004458605727	6.40835005255458e-10	1.27314216725032e-08	up
Cep55	49.7137123600011	3.79746546928704	0.614804130894535	6.17670779759036	6.54520470697912e-10	1.29931983642667e-08	up
Prdx6	7687.77173251469	1.64175689384902	0.265891718764383	6.17453187891062	6.63597913963955e-10	1.31631632832835e-08	up
Sall1	1128.90925192633	1.98403632715583	0.321349343907331	6.17407928403295	6.65501410031698e-10	1.3190671969487e-08	up
Vdr	24.8254390082234	4.31544381485655	0.699159652373166	6.17232959626401	6.72910369761663e-10	1.33271751975527e-08	up
Gdpd2	236.735908641794	1.36828948880925	0.221690531677367	6.17207004041365	6.74016276872656e-10	1.33387298699861e-08	up
Ccnb2	88.1370874590499	3.38012887652451	0.547721807976112	6.17125122151779	6.77516706461276e-10	1.33976173503098e-08	up
Or5v1	15.354235346008	3.38850369691704	0.549255444816249	6.16926737622173	6.86071293937317e-10	1.35562802344627e-08	up
Man2b1	3098.63121913205	2.25244658779143	0.365226590753185	6.16725792923879	6.94843674313536e-10	1.37189978047566e-08	up
Ntf3	183.521854682215	-2.4036812204954	0.390059494966904	-6.16234510763378	7.16754290112019e-10	1.41406648162826e-08	down
Nmi	136.331937290276	1.71051237205806	0.277612902973241	6.1615016944041	7.20582997801548e-10	1.42052226647689e-08	up
Dennd1c	185.359236661077	2.71102742766961	0.440078499378306	6.16032692235465	7.25949187912442e-10	1.42999666807228e-08	up
Daglb	1284.76657352681	0.714035477997261	0.115926637098216	6.15937368555176	7.30332068053719e-10	1.4372622856571e-08	none
Il16	1042.9414443028	-0.964978351152314	0.156670638609978	-6.1592801287711	7.30763620503315e-10	1.4372622856571e-08	none
Inhba	878.815329733178	2.26260561396712	0.367371470504502	6.15890398582106	7.32501179400148e-10	1.43957063963867e-08	up
Gm11787	66.2670790899446	3.2059278833496	0.520637879065577	6.15769234674874	7.38125682681826e-10	1.4495085040911e-08	up
Fgd2	627.714610557052	2.79887118632562	0.454726374874183	6.15506674118041	7.50458849236023e-10	1.47259523152548e-08	up
Rab15	2610.15801701703	-1.4718311285977	0.239227123243955	-6.15244253510828	7.62986213485164e-10	1.49602726912924e-08	down
Cachd1	819.712551006822	-1.30378237852551	0.211950137394136	-6.15136368654971	7.68195352842625e-10	1.50508512376971e-08	down
Ppm1j	20.0311930653536	3.28952970097812	0.534802500550832	6.15092430867468	7.70326782740256e-10	1.50810371446135e-08	up
Cnmd	73.4805648574872	2.4524959407801	0.398928462918741	6.14770859626442	7.86102830931272e-10	1.537809898149e-08	up
Usp20	1598.66552064826	-0.861100415275645	0.140090606973357	-6.14673912748064	7.9092049085854e-10	1.54604970988726e-08	none
Rbl1	149.350409653758	2.34122502124594	0.380974257600441	6.14536277593163	7.97809604478978e-10	1.55832298337749e-08	up
Ldaf1	213.0812170971	1.10502635978011	0.179842368629504	6.14441618068649	8.02581572590491e-10	1.56644533384271e-08	up
Grap	236.836985273826	2.07417420778467	0.337601590460476	6.14385200305358	8.05438929320349e-10	1.57082127017717e-08	up
Grm8	118.434701901618	1.86936793933696	0.304303268187466	6.14310832240336	8.09220568292643e-10	1.57699174717121e-08	up
Tspan32	32.8274382528773	3.0861243576656	0.502554163296383	6.14087909932516	8.20660292129977e-10	1.59806533926668e-08	up
Pawr	98.783914689819	1.69902815984841	0.276695999623611	6.14041461444907	8.23063673435146e-10	1.60152382005532e-08	up
Tcaf2	47.9578732163971	2.79062522400638	0.454619808086676	6.13837139158339	8.33717680178459e-10	1.62101893810174e-08	up
Psme2	574.761176099138	1.4033663465613	0.228861994202186	6.13193270229701	8.68178307904839e-10	1.6867369880139e-08	up
Rab31	2688.49299980404	1.4901870374053	0.243037842973293	6.13150207051933	8.70532020279327e-10	1.6900237221073e-08	up
Map3k14	234.927890837302	1.68697665249601	0.275244782357717	6.12900501889825	8.84303371158407e-10	1.71545446522059e-08	up
Opcml	3040.61835960481	-1.28562771130278	0.209790726987617	-6.12814364945057	8.89102969111277e-10	1.72345555796825e-08	down
Rhcg	28.3535517376591	3.36232321582216	0.548720002427419	6.12757545004367	8.922829042243e-10	1.72830730363749e-08	up
Prokr1	28.1658250334943	5.3933241970837	0.880647605528568	6.12427055183623	9.10999871887323e-10	1.76322333050883e-08	up
Pithd1	1112.52973728832	-0.460038738398376	0.0751206931010643	-6.12399485957163	9.12578417433514e-10	1.76494048626213e-08	none
Gm32389	16.1421352671157	2.71435411299165	0.443265877947459	6.12353498888851	9.15217460639913e-10	1.76870450815112e-08	up
Nfam1	359.837581228542	2.73508362987929	0.446845905407072	6.1208653739093	9.3068513075183e-10	1.79723605922568e-08	up
Tmed8	1049.65363441265	-0.67213199495915	0.109818282237985	-6.1204016422565	9.33397841232283e-10	1.80111213067415e-08	none
Entpd1	724.801765804267	1.80682451825052	0.295225706204696	6.12014631611295	9.34894723170071e-10	1.80263802022725e-08	up
Myd88	275.023160688247	1.91893387838142	0.313554864062943	6.11993018866455	9.3616362705301e-10	1.80372235736123e-08	up
Slc66a3	72.7997268855148	3.94091217321809	0.644102329751299	6.11845663520539	9.44859865573092e-10	1.81910463862862e-08	up
Serpina3e-ps	17.343709292648	3.94991953715594	0.645725044640248	6.11703010428618	9.53353620425825e-10	1.834074195618e-08	up
Pygo1	1732.16989199092	-1.24665451064178	0.203837904684134	-6.11591113327812	9.60068188389309e-10	1.84560096245412e-08	down
Arap1	984.447565986003	2.41227399789608	0.394506259675019	6.11466596216555	9.67594256821859e-10	1.85866920860837e-08	up
Epha2	101.413809057027	2.6753833903045	0.437558026146521	6.1143510813092	9.69506556347313e-10	1.86094232157824e-08	up
Asf1b	60.4047253120655	3.13873569349811	0.513415130988658	6.11344602846822	9.75023566127564e-10	1.8701259669174e-08	up
Gstm7	525.855729475717	-0.877462705709492	0.143538177542391	-6.11309632554273	9.77163470534958e-10	1.87282329123776e-08	none
Grem2	437.698285329842	1.55631342391771	0.254607112696469	6.11260780358904	9.80160506524591e-10	1.87715810735681e-08	up
Fhod1	230.047915828183	2.65322168841534	0.434150516974952	6.11129455033775	9.88261696477456e-10	1.89125433653471e-08	up
Sms-ps	179.149420549343	-1.15590071089912	0.189256478932402	-6.1075885878231	1.01147673176758e-09	1.93423142211945e-08	down
Rhoj	225.847281959141	2.3051742847656	0.37759411842288	6.10489987077596	1.02865148149435e-09	1.96560207118783e-08	up
Cldn19	51.2050260062302	1.88636113222722	0.309081473697675	6.10311938033642	1.04018089393114e-09	1.98614645034914e-08	up
Ccr2	53.6209421644791	2.72229353942576	0.446127595186889	6.10205145074103	1.04715653090503e-09	1.997971530454e-08	up
Gm6545	32.4505288038734	2.57164903660165	0.421680434570379	6.09857329335597	1.07019326062666e-09	2.04040057883032e-08	up
Gm42928	25.2169728326742	3.6380300566436	0.596600642466995	6.09793184532962	1.07449537143465e-09	2.04707405502651e-08	up
Galnt1	1695.79494908393	0.921791881612515	0.151182341677951	6.0972192346122	1.0792945344503e-09	2.05468383072197e-08	none
Gm9830	154.659391506019	-0.904450711524326	0.148393728384886	-6.09493892611463	1.09479241044408e-09	2.08263453399605e-08	none
Plcg2	521.317521521005	2.33044125509391	0.382445980370721	6.093517450059	1.10456288199656e-09	2.09965642699108e-08	up
Frmpd4	1581.77248681452	-1.509544966506	0.247868383823899	-6.09010694796183	1.12835284035506e-09	2.1432827129036e-08	down
Myo18a	3863.14767029455	0.41007297671152	0.067365230774476	6.08730901678871	1.14824218375044e-09	2.1794404988078e-08	none
Osbpl10	190.835361956258	-0.980126295047262	0.161036227899727	-6.08637141983703	1.15498332187414e-09	2.19060692601226e-08	none
Acads	297.627339378487	1.86311782013854	0.30622192493425	6.08420778668471	1.1706870093858e-09	2.21874303360135e-08	up
Rnase4	1331.91979592583	2.56456833763527	0.421584914928922	6.08315963598378	1.17836916169987e-09	2.23164587010653e-08	up
Igfbp7	711.440593770181	2.09455726519325	0.344350177639806	6.08263738833956	1.18221516440073e-09	2.23726989859053e-08	up
Cdh24	229.753310986215	-1.9052827474357	0.313247930714117	-6.08234743352396	1.18435576719616e-09	2.23966062079635e-08	down
Nectin2	213.145953115794	2.39969816620673	0.394543879878108	6.08220856688513	1.18538229335226e-09	2.23994260303404e-08	up
Lrrc49	883.659146453497	-0.724329678476284	0.119094734943459	-6.08196221957388	1.18720546984535e-09	2.24007157721227e-08	none
Alkal2	35.6390104908419	-1.59202087556456	0.261756634273525	-6.08206504481932	1.1864441447283e-09	2.24007157721227e-08	down
Tafa1	770.338028351001	-2.45645029119476	0.403955040077832	-6.08099923873079	1.1943586010019e-09	2.25190404172655e-08	down
Pik3r5	258.562993938639	2.94759326187147	0.48483827117562	6.07953917235997	1.2052843551426e-09	2.27082688578859e-08	up
Stard8	672.630888637485	0.898561909790143	0.147860792079622	6.07708032097024	1.22390466992899e-09	2.30420813559124e-08	none
Naip3-ps1	22.6891436889493	3.71492781498155	0.611522176526283	6.07488650057466	1.24075447317462e-09	2.33420935487655e-08	up
Lpin3	107.203297097426	2.21147018917604	0.364123365328684	6.07340917872657	1.25222834741782e-09	2.35406019743959e-08	up
Cytip	22.5282262343007	4.50929424150263	0.742514058618739	6.07300857022295	1.25535752769816e-09	2.35820620490114e-08	up
Ak3l2-ps	36.8307910268412	-1.83618820591751	0.302362812355879	-6.07279774788024	1.25700733531179e-09	2.35956913699814e-08	down
Gm38182	2327.88618457191	0.550879961663211	0.0907152519455349	6.07262780898142	1.25833874454826e-09	2.3603328295057e-08	none
Arl15	998.276105763924	-1.28400892110626	0.211468002206978	-6.07188277992767	1.26419201800727e-09	2.36957107398734e-08	down
Tnfrsf10b	36.9047921853109	2.83371161275895	0.466714757468	6.07161348000281	1.26631427970303e-09	2.37006871308934e-08	up
Cmtm3	442.865599688505	2.4403596703634	0.401923230856206	6.07170594534874	1.26558520033426e-09	2.37006871308934e-08	up
Ftl2-ps	756.236931710209	2.42617389825123	0.399654055214186	6.0706850502267	1.27365758122372e-09	2.38206625575534e-08	up
Ang	175.21244054277	2.8426194593776	0.468278553449602	6.07036012740125	1.27623731138896e-09	2.38514365464487e-08	up
Tiparp	517.419680628502	0.925095327774237	0.152439409948754	6.06861000108324	1.29022031483692e-09	2.4095123933776e-08	none
Gm38317	90.9239551422261	2.59455805012535	0.427600541569231	6.06771460252063	1.2974319266734e-09	2.41987539603998e-08	up
Mastl	63.7012285452296	2.27383829561738	0.374745561843031	6.06768572370661	1.29766517183545e-09	2.41987539603998e-08	up
C130050O18Rik	31.2915264258262	3.4251116357741	0.564581962431825	6.06663312625346	1.30619462513354e-09	2.43400310839665e-08	up
Agpat2	63.4355484939992	2.71148515437058	0.447086923856796	6.0647829531223	1.3213196673822e-09	2.46039166948215e-08	up
As3mt	338.734816210821	1.27973428143489	0.211024208808664	6.06439559072217	1.32450787409508e-09	2.46453072286977e-08	up
Elf1	368.79647613361	1.91394035854021	0.315715286621883	6.06223531023521	1.34242617129867e-09	2.49605227436881e-08	up
Smoc1	284.303877443727	1.21097206912785	0.199807933590096	6.06068061147236	1.35546750179864e-09	2.51846651043796e-08	up
Gm43154	39.5605984008336	-1.63561740058126	0.270016076554968	-6.05748154498607	1.38269199356139e-09	2.56718137480937e-08	down
Gm17709	64.9982170298988	1.50378509617867	0.248277433315378	6.05687386121985	1.38792336524706e-09	2.57502148193258e-08	up
Tnfrsf13b	153.946719978605	2.71445078579769	0.448234229223195	6.05587572038379	1.39655796421396e-09	2.58728071614065e-08	up
Gdpd5	426.392239544037	0.983836924452157	0.162459523043634	6.05588952878996	1.39643815568781e-09	2.58728071614065e-08	none
Tnfrsf11a	164.712734553773	3.08483282176351	0.509409437339206	6.05570410685065	1.39804780395605e-09	2.58816260965874e-08	up
Ankrd54	295.599370166396	0.884618313896901	0.146109581956642	6.05448528460927	1.40867350635999e-09	2.60594390897567e-08	none
Crym	1414.12634046034	-1.4840165236243	0.245244750583284	-6.05116529546403	1.43801801320466e-09	2.65830281383792e-08	down
Capns1	3614.24753044565	1.00618632530869	0.166291511716176	6.05073773714944	1.44184012477777e-09	2.66343969214556e-08	up
Birc3	130.603188594086	2.22864646460045	0.368377678001618	6.04989552214578	1.44939799873904e-09	2.67546504047787e-08	up
Rora	647.308902914269	-0.491745384924722	0.0813248088525348	-6.04668356265548	1.47857753845947e-09	2.72735592336213e-08	none
Gimap4	21.1199038853933	3.06935623086671	0.507634704778435	6.0463876917288	1.48129404335811e-09	2.73039390851186e-08	up
Rasd2	942.495928075457	-2.1990977065884	0.363992400504507	-6.04160335089514	1.52590215412799e-09	2.81058846267919e-08	down
Gm43197	25.9138112129479	3.30576463988671	0.547184530910067	6.04140733728095	1.52775738652162e-09	2.81197680753501e-08	up
Paqr6	204.032594357141	1.13295046169469	0.18769345610791	6.03617454325805	1.57810555810082e-09	2.90255452397377e-08	up
Gm12164	161.538298106787	2.49169925110681	0.412838474890851	6.03553060737757	1.58441193179e-09	2.91205559443246e-08	up
Tdrd9	18.2202800587938	3.83636183480202	0.635771698766706	6.03418151868656	1.5977039356433e-09	2.93437293331207e-08	up
Ncf2-rs	49.722802231785	3.29227714014407	0.545668023424589	6.03348006262466	1.60465796454132e-09	2.94502610904209e-08	up
Grik1	92.9868558465668	-1.63648965743845	0.271313819385779	-6.03172245757059	1.62221214590381e-09	2.9751044448835e-08	down
Npr3	125.091724819895	-2.67127677683874	0.4429092772809	-6.03120529160777	1.62741290813934e-09	2.98249993768049e-08	down
Mapt	7591.63823333177	-0.597811030065292	0.0992082497313316	-6.02581974467082	1.68254624056927e-09	3.08132876438256e-08	none
Depdc5	1001.80358277194	-0.705321654156892	0.117069725406663	-6.02479976532641	1.69319112635975e-09	3.09860044909233e-08	none
Ptafr	177.415496625617	2.86926327221285	0.476345275761796	6.02349475939311	1.70690639150303e-09	3.12146226853014e-08	up
Trp53i11	1212.76285788023	-1.9625173079431	0.325824528249278	-6.0232337893286	1.70966207752123e-09	3.12426364903647e-08	down
Amotl1	987.725151128343	1.52839556752801	0.253790530059118	6.02227186007289	1.71985695800312e-09	3.14064579977552e-08	up
Bmp2k	943.412646292544	2.03739890209746	0.33845416933075	6.01971872920389	1.74720410715653e-09	3.18830404943524e-08	up
Gpr15lg	18.078957717909	3.12049074154208	0.518517743355319	6.01809828406148	1.76478037235559e-09	3.21807700899042e-08	up
Tep1	436.900196822587	2.30604640253014	0.383365453961736	6.01526918687961	1.79588020011035e-09	3.27245008055797e-08	up
G6pdx	831.121794848276	0.972866550248166	0.161836158146344	6.01142885119918	1.83895217959264e-09	3.348545662826e-08	none
Sox6	640.684409667048	1.46621141721663	0.243963262954267	6.00996805609821	1.85559885522115e-09	3.37644926407275e-08	up
Gvin-ps4	31.6405885198871	2.99682448791216	0.498796759894477	6.00810736730958	1.87701530213539e-09	3.41298601483008e-08	up
Cda	19.4096213073856	2.27406994731413	0.378533028763395	6.00758658958542	1.88305244135919e-09	3.42152638971237e-08	up
H2-Bl	25.7243008651532	3.02544590820008	0.503746079137051	6.00589470270988	1.90279657613543e-09	3.45494265947094e-08	up
Cenpi	41.6032773193549	2.89882519006865	0.482768289685162	6.0045890585712	1.91817104802039e-09	3.48038299110963e-08	up
Hmmr	88.484711394814	3.43117301572319	0.571716310805804	6.00153074325818	1.95465922409178e-09	3.54406927072721e-08	up
Nek6	2164.14760504998	0.911400934656498	0.151901499515169	5.99994692327236	1.97382036874402e-09	3.57627112801036e-08	none
Fbxo44	1198.14000917271	-0.666348644004254	0.111068437742847	-5.99944194359723	1.97996802622015e-09	3.58486551357264e-08	none
Rcn3	228.99855884825	2.01175469047743	0.335338574558041	5.99917469419918	1.9832290834759e-09	3.58822503699903e-08	up
Slc29a3	982.996993669093	1.89093584575019	0.315251426173157	5.99818331896004	1.99537191303202e-09	3.60763807137354e-08	up
Casp7	136.671917134558	2.41785843169988	0.403178544874589	5.99699181029577	2.01006193586565e-09	3.63162570139519e-08	up
Litaf	790.275922304405	2.35016787045983	0.391912642235706	5.9966625650376	2.01413972165527e-09	3.63442113919245e-08	up
Entpd2	387.580874721852	1.36408051170267	0.227474250588731	5.99663701791417	2.01445646596315e-09	3.63442113919245e-08	up
Chrna5	52.9215920529571	-2.54575756017493	0.424770855275562	-5.99324913316714	2.05689368193168e-09	3.70836432246002e-08	down
Klhdc8b	451.581627894206	0.832846186301916	0.138989200072258	5.99216475718211	2.07065983112862e-09	3.7305486823488e-08	none
Cd101	30.3437680005244	3.0353540447127	0.506570458220654	5.99196813682045	2.07316552046341e-09	3.73242895429552e-08	up
Jak3	446.82426079911	2.75964307524054	0.460622033358731	5.99112260244689	2.0839745419572e-09	3.74924496699263e-08	up
Vwa5a	855.851191905337	1.62630395932206	0.271470894059201	5.99071206126211	2.08924254027201e-09	3.75607555004255e-08	up
Tes	70.2600513334558	2.76523065389521	0.461711037539072	5.98909367346713	2.11013609188123e-09	3.7909686340349e-08	up
Cd5	19.2628430460875	4.31046416223858	0.719888300078929	5.98768470298237	2.12849168110717e-09	3.82125626772046e-08	up
Gm37240	426.231479846566	0.851378311050469	0.142201750607876	5.98711554120148	2.13595055375596e-09	3.831952332174e-08	none
Cd38	427.435734371228	0.928861521448951	0.15516471509418	5.98629347455163	2.14676871402494e-09	3.84865579356339e-08	none
Cubn	23.85486482035	2.15540367527271	0.360099519288309	5.9855777634266	2.15623071575722e-09	3.86290624158359e-08	up
Rnf180	387.373134742743	1.03524507211437	0.172990813989868	5.98439332261311	2.17197884091312e-09	3.88839045088858e-08	up
Knl1	62.0492243520113	2.97357991516241	0.496949773739767	5.9836628816327	2.1817464552151e-09	3.90313982166687e-08	up
Gm42829	132.860116125874	-1.42756072007523	0.238726254845505	-5.97990665500577	2.23265523102472e-09	3.99141844487605e-08	down
Ifngr1	728.786327594448	2.07260064663434	0.346678487930169	5.97845184744149	2.25268178162801e-09	4.02440260344166e-08	up
Sidt2	2198.6301928706	0.66830940506954	0.111829589669064	5.97614108258161	2.28485145774488e-09	4.07901908145239e-08	none
Ftl1	7771.11632384739	2.35349841263729	0.394027239833139	5.97293327647586	2.33025224077881e-09	4.15716348391631e-08	up
Gm15590	791.70764614418	2.31959334828574	0.388590921975148	5.96924224707978	2.38357989377013e-09	4.24862477446362e-08	up
Micall1	1890.70964574869	0.775793257842278	0.129967005575016	5.96915543610408	2.38484833005851e-09	4.24862477446362e-08	none
Gm16551	17.919064574472	-3.85450511542167	0.645832924339723	-5.96826976475747	2.39782692198192e-09	4.2687673285409e-08	down
Tcf19	149.570483496186	2.15916955422074	0.361821368961558	5.96750147847167	2.4091410599577e-09	4.2859207052028e-08	up
Gm37176	16.5212188444768	-2.55768115124307	0.428917971715747	-5.96310091883513	2.47495455553552e-09	4.39993835990712e-08	down
Pcsk6	764.12755106414	0.911686068701664	0.152929814839345	5.96146715837851	2.49983164391477e-09	4.44107181889354e-08	none
Kif15	59.3072379976444	3.00778082264138	0.504576521892473	5.96100034809457	2.50698433398405e-09	4.45068171504026e-08	up
Lmo1	398.334051353631	-2.28902079356909	0.384160082255094	-5.95850766204571	2.54551715546315e-09	4.51594909394154e-08	down
Irak4	120.926186138711	2.37445673333502	0.398567367623063	5.95747902668392	2.56158574959315e-09	4.54130018065025e-08	up
Tnf	22.981997032027	4.01202442501368	0.67352681815882	5.95674042494865	2.57318453861904e-09	4.55869729954236e-08	up
Hhex	131.24116357721	2.46998252162567	0.414669370553994	5.95651064925726	2.57680328971344e-09	4.56194252309947e-08	up
Arfip1	562.699768022794	0.875648673692074	0.147069426973357	5.95398167867142	2.61696112488817e-09	4.6298267884456e-08	none
Rasal1	739.213516488658	-1.85805349766372	0.312375422302462	-5.94814241135984	2.71202594486606e-09	4.7946890821666e-08	down
Tmbim6	7580.15217494911	0.765714635849735	0.128750036910199	5.94729643754437	2.72607458301985e-09	4.81286016804382e-08	none
H3f3b	4256.17386487028	0.59141186297366	0.0994416680299701	5.94732444346587	2.72560837136892e-09	4.81286016804382e-08	none
Procr	32.4179329149797	3.21121798693594	0.540063831546887	5.94599711989258	2.74778977679418e-09	4.84784555713742e-08	up
Clba1	258.560840160544	0.825535410742447	0.138855972962435	5.94526395321706	2.76011726768596e-09	4.86623161096374e-08	none
Gm53046	38.0122122428649	2.5909464639146	0.435929216759251	5.9435026704014	2.78995204865626e-09	4.91543725673883e-08	up
Gli2	146.397076272919	0.895681581114123	0.150719178311288	5.94271804789321	2.80334384673693e-09	4.93562517678256e-08	none
Prdx1	3887.4300227659	1.10399721054183	0.185805039546838	5.94169680883997	2.82086796401799e-09	4.96305570319884e-08	up
Rapgef3	788.774665136129	0.875326058933346	0.147367630990537	5.93974438653732	2.85466827926335e-09	5.01561090855568e-08	none
Gm45869	129.278389840711	0.873327030827453	0.147028564279224	5.93984600957474	2.85289929418800e-09	5.01561090855568e-08	none
Dclk2	1753.80773275071	-0.865753281210176	0.14576105351214	-5.93953775957079	2.85826839610667e-09	5.01848238543378e-08	none
Cdca2	54.5541222399769	3.19411378783379	0.538446793415249	5.93208804824379	2.99106139474858e-09	5.248027927597e-08	up
Egfr	332.907680690204	0.870585217020731	0.146782469138252	5.93112530489414	3.00865487701614e-09	5.27527131561435e-08	none
Sh3tc1	145.702062671927	2.36463599179784	0.398714744090712	5.9306459739544	3.01745185766513e-09	5.28706441141614e-08	up
Stat6	525.503300185236	2.22560461785955	0.375293322224589	5.93030700537663	3.02368793332452e-09	5.29435728736911e-08	up
Ttf2	135.689550125704	2.21478446141802	0.373574959878792	5.9286212923281	3.05488720126019e-09	5.34531976428864e-08	up
Itprid1	17.6171355666298	-3.02496684964192	0.510286172344304	-5.92798122619105	3.06681549720482e-09	5.36251594713301e-08	down
Cmtm6	1268.69449919177	1.59152997686077	0.268515215069384	5.92715007397075	3.08237257774526e-09	5.38602940022304e-08	up
Bcat1	1223.13475000336	-0.966782223284332	0.163185670801827	-5.9244308555645	3.13380831287871e-09	5.47216090420523e-08	none
Aifm3	908.373605312539	-2.00909167509853	0.339198189811327	-5.92306131178369	3.16002958499841e-09	5.51417602702833e-08	down
Slc38a10	2182.60675821026	0.756440050146354	0.127734680943591	5.9219629669753	3.1812127233308e-09	5.5473483342836e-08	none
Sdc2	989.505062786508	0.982728974938247	0.165953746040567	5.92170407950913	3.1862258341063e-09	5.55229756443001e-08	none
Zc3h12a	68.5060111415751	2.60222206621404	0.439644947340993	5.91891725801122	3.24067938133868e-09	5.643335874911e-08	up
Gm47939	19.3472483882043	4.11018374836318	0.694530069073585	5.91793491942781	3.2600890810889e-09	5.66940150893179e-08	up
Tirap	108.824570178367	1.76675083985715	0.298541660904552	5.91793733077006	3.26004129789251e-09	5.66940150893179e-08	up
Dab2	666.969599987704	2.69709932337681	0.455792390391733	5.91738559096779	3.27099237280025e-09	5.68449042104954e-08	up
Creb3l2	601.614258688249	1.45164675476488	0.245451288430023	5.91419488587751	3.33502826594993e-09	5.79183242186638e-08	up
Ftl1-ps1	1549.47110947545	2.42499795712502	0.410046466166836	5.91395892225141	3.33981210865629e-09	5.79619737062451e-08	up
Ak4	695.951469075166	-1.49975175800868	0.253603141392346	-5.91377437114802	3.34355828734585e-09	5.79875676071007e-08	down
Rps27l	357.278188523892	1.50052171463289	0.253805875145547	5.91208424065203	3.37805685413588e-09	5.85461055188289e-08	up
Susd3	148.489431464503	2.52982844942553	0.427922979695456	5.91187800016246	3.38229023864915e-09	5.85797065824112e-08	up
Neil3	38.8026586688367	3.50117329908499	0.592370635333418	5.91044371589139	3.41187418933977e-09	5.90520245285797e-08	up
Gng3	1315.91335404874	-1.02940715741044	0.174313901694748	-5.90547941043223	3.51622702239287e-09	6.08169103351406e-08	down
Asah1	1832.0729718493	1.63917700395287	0.277594571039747	5.904931778072	3.52792712088249e-09	6.09779630798979e-08	up
Tram1l1	383.762429957231	-0.868869258393684	0.147221081239445	-5.90179919260698	3.59558643246819e-09	6.21053626755618e-08	none
C2	66.4784235008369	3.17745941425428	0.53860593870079	5.8994139981428	3.6479485855664e-09	6.29671936720248e-08	up
Ect2	81.7537102359895	2.70120373637615	0.457991030805078	5.89794025360682	3.68067190938333e-09	6.34891034963831e-08	up
Cdc20	83.5194872087451	3.20067378726907	0.542709022558384	5.89758720461431	3.68855340523576e-09	6.35820931007859e-08	up
H2-Oa	56.6382554481749	2.48349403906088	0.421264406639371	5.8953331919801	3.73926082358894e-09	6.44126785191646e-08	up
Elmo3	53.9183388781339	1.97054663953882	0.334283912407078	5.89482941416326	3.75068649964697e-09	6.45659309841453e-08	up
Syk	422.671880304347	2.65254273368239	0.45008493027521	5.89342711843398	3.78266980117273e-09	6.50726262494196e-08	up
Grip2	341.786936746127	-0.766172992828821	0.130027941287231	-5.89237194132257	3.80691096675814e-09	6.54455421349283e-08	none
Tsc22d4	2396.68331166763	1.35560224544288	0.230161557763289	5.88978567323156	3.8669680241056e-09	6.64332615662126e-08	up
Alpk3	43.1841666239735	2.1367011597484	0.363003219531685	5.88617688433999	3.9523131391568e-09	6.78538010286039e-08	up
Gpc6	168.786909694189	1.37494359040945	0.233598889716861	5.88591663289146	3.95853826931675e-09	6.79150023369539e-08	up
Tmem123	642.618577801504	1.43322729493728	0.243619738132843	5.88305079843636	4.02772238249363e-09	6.90555572214103e-08	up
Arc	2623.77634270284	1.91858291491531	0.32630295200058	5.87975960116934	4.10862753341924e-09	7.03954042286307e-08	up
Gpr157	225.400638320726	3.14144458664072	0.534407301724837	5.8783713779761	4.14322554858434e-09	7.0940580167545e-08	up
Rbpj-ps3	122.825439910287	1.13845929448579	0.193740362511753	5.87621123304508	4.19762639854772e-09	7.18238634909683e-08	up
Tmed3	795.775369292385	1.61193355201359	0.274364380676664	5.87515605355944	4.22445202878022e-09	7.22344513347156e-08	up
Oas1c	41.8803971627834	2.67048376162789	0.45466657106787	5.87349924441501	4.26690976772153e-09	7.29011916790649e-08	up
Peg13	3520.75906624907	-1.01955154287005	0.1735876072922	-5.87341204118241	4.2691559230758e-09	7.29011916790649e-08	down
Arhgef19	471.487563403979	1.03472825359424	0.176323663444259	5.8683459348685	4.40164136468241e-09	7.51133037426319e-08	up
Tmem14a	375.755548745594	-0.920340370863773	0.156855501751831	-5.86744080115142	4.42572943580661e-09	7.54739123358097e-08	none
Tagln2	709.094367874133	2.32761156470738	0.396827856677049	5.86554478357013	4.47660416520213e-09	7.62396449189093e-08	up
Lamp1	11746.7179477204	1.54769232259343	0.263860348844302	5.8655736997706	4.47582401701549e-09	7.62396449189093e-08	up
Ulbp1	41.0809052139203	3.93420900976336	0.670946343216945	5.86367158795478	4.52742521515339e-09	7.68787862741755e-08	up
Csf1r-ps	37.1076242540484	3.10982784036741	0.530351095135056	5.86371531782259	4.52623241919529e-09	7.68787862741755e-08	up
Prom2	16.8376555826846	2.506744690981	0.427498893092004	5.86374545405318	4.52541058752947e-09	7.68787862741755e-08	up
Serpinh1	601.906610882771	1.98780862114047	0.338982436351672	5.86404606248758	4.51722077395855e-09	7.68787862741755e-08	up
Plxnb1	2871.9077372727	0.579124654882998	0.0987659412274557	5.86360690421901	4.52919011932939e-09	7.68787862741755e-08	none
Tmem219	375.959081870777	1.09093137584328	0.186081688594542	5.86264765804196	4.55544199580729e-09	7.72730091102753e-08	up
Scamp2	1170.53534256697	2.04936161502608	0.349569437980605	5.86253085185264	4.55864874880472e-09	7.72760583720025e-08	up
Kcnk9	1157.29244461931	-2.13471698711694	0.364245771110857	-5.86065002376446	4.61058776802804e-09	7.81046417584525e-08	down
Spsb1	1198.81484986994	0.994336611831343	0.169688439950549	5.85977814470517	4.63485959819902e-09	7.84637471368852e-08	none
Zfp804a	1148.62616375146	1.14286831705023	0.195062495798244	5.85898541066715	4.65703603784331e-09	7.87869271107369e-08	up
Rcsd1	237.221406438973	2.21441816429187	0.377980440102018	5.8585522671337	4.66919665308875e-09	7.88987293123485e-08	up
Cpne1	1164.60084820985	0.575490128849195	0.0982329926582188	5.8584200000044	4.67291624114814e-09	7.88987293123485e-08	none
Rgs11	505.746578126786	-1.59154208275944	0.271663370751765	-5.85850819105727	4.67043583093937e-09	7.88987293123485e-08	down
Ppp2r5d	1581.77093083633	-0.610375291287087	0.104211389640377	-5.85708811093903	4.71053240861506e-09	7.94812834497911e-08	none
Mtus2	688.884958143133	-1.3388775909009	0.22870380266852	-5.85419907880346	4.79314207092798e-09	8.08217463201589e-08	down
Gm30371	26.4606674777432	-2.36436907541032	0.403920486577989	-5.85355077045296	4.81187270565302e-09	8.10840252822548e-08	down
Clec12a	58.2123067454108	5.37621858181056	0.919405744960342	5.84749291733267	4.99037078411158e-09	8.40363956118632e-08	up
Homer2	1558.55407660355	-1.98053157476893	0.33871140703754	-5.84725383798314	4.99754595858873e-09	8.41017473808911e-08	down
Cysltr1	77.1886690122481	1.94076050292985	0.3320464897198	5.84484571593448	5.07037980089747e-09	8.52712292075834e-08	up
Zfp992	135.601839173431	1.59135040950111	0.272286617287757	5.84439450367603	5.08414116882644e-09	8.54463725470507e-08	up
Galnt2	1903.2254563781	0.652611004263951	0.111668150312865	5.84420000184032	5.09008441613753e-09	8.54899770128783e-08	none
Tead3	106.265636118905	1.93436653454204	0.331017832926569	5.84369282295177	5.10561371523383e-09	8.56944198134152e-08	up
Sox9	754.854487642762	1.27939257862744	0.219095763668462	5.83942179988214	5.23822963677709e-09	8.78625258852052e-08	up
Magee2	161.310117198231	-2.00569791030813	0.343743667834944	-5.83486504039752	5.38341236956313e-09	9.02384336064196e-08	down
Stra6l	45.1549094476017	7.40513677333148	1.26916877030909	5.83463519318086	5.39083831217816e-09	9.0303616319945e-08	up
Gbp4	134.861294237002	1.58870773510444	0.272380943410856	5.83266845033301	5.45478897015661e-09	9.13149558158217e-08	up
Usp48	2129.33014981113	-0.467754959364175	0.0802042867692662	-5.83204437326181	5.47523529099642e-09	9.15971702122199e-08	none
Slc25a26	285.453201005442	-0.69907061379202	0.1198715982094	-5.83182859188076	5.48232215883614e-09	9.16556662691079e-08	none
Ttyh3	4606.64749985405	0.374547331745611	0.0642390881910058	5.83052067351809	5.52546924448881e-09	9.23165604336091e-08	none
Npl	281.296917081321	2.71663724961081	0.466018793321123	5.82945857236886	5.56074993119523e-09	9.27526211042229e-08	up
Gpx1	1501.23685165513	1.748987820352	0.300034037035694	5.82929802775654	5.56610190495787e-09	9.27526211042229e-08	up
Erbin	3207.95922827467	1.14079660185	0.195697465794986	5.82938873130377	5.5630775629063e-09	9.27526211042229e-08	up
Lrrc75a	214.560403493225	0.820202737372227	0.140697442752351	5.82954971552616	5.55771377786578e-09	9.27526211042229e-08	none
Ncapg	55.0777988948144	3.11840642187943	0.535080915364479	5.82791561488468	5.61239435127736e-09	9.34630237402216e-08	up
Col6a2	193.103566562169	3.04576395910797	0.522673992823347	5.82727283340722	5.63404634134351e-09	9.37624309310029e-08	up
Scg5	1607.68177895716	-1.11241365737413	0.190923165913023	-5.82649911577992	5.66021668717409e-09	9.41365940109885e-08	down
Fhdc1	97.6682146112718	1.63882500613316	0.28129621337883	5.82597606433511	5.67797541630473e-09	9.43704651060179e-08	up
Dap	315.068122947262	2.50590098441453	0.430274375041084	5.82396054651233	5.74691484850853e-09	9.54541243770814e-08	up
Arhgap19	339.789264573987	2.66282778896896	0.457278380922162	5.8232094497864	5.77281330322119e-09	9.58219446150414e-08	up
Mlxipl	257.770323437029	2.25731933979673	0.387923106277988	5.81898655497751	5.9205495856537e-09	9.82103381235565e-08	up
Cyp2d22	980.785898234905	0.495162796821513	0.0851000939848829	5.81859283151289	5.93450980021421e-09	9.83779874608237e-08	none
Lyl1	198.493507153318	2.87092053999878	0.49353939852322	5.81700376624281	5.99117925673701e-09	9.92529625212454e-08	up
Endou	77.1044847525124	2.30581639182851	0.396514654797218	5.81521102418706	6.05574426436239e-09	1.00222525032812e-07	up
H2bc4	957.718058156649	0.945499138069982	0.162592083300201	5.81516097757519	6.05755635260408e-09	1.00222525032812e-07	none
Bmp6	157.537847224445	1.2630051835677	0.21720512414395	5.81480381066268	6.07050397888205e-09	1.00371694350311e-07	up
Stab1	2638.98359128627	3.64536446800651	0.626973952436181	5.81421995896642	6.09172712635156e-09	1.00592303886565e-07	up
Parvg	767.262199902146	1.34426660988118	0.231199455229372	5.81431564597561	6.08824394268423e-09	1.00592303886565e-07	up
Lrpap1	4453.95644105305	0.525750294305186	0.0904266622301569	5.81410704916907	6.09583974449319e-09	1.00595147276772e-07	none
Apoe	71918.881108747	2.70113708832695	0.464720611383335	5.81238925531292	6.15874264667894e-09	1.01567532963221e-07	up
Ctsa	5547.66046775736	2.28004271173364	0.392462313937973	5.80958382693017	6.26283298791297e-09	1.03217471496727e-07	up
Ednrb	1463.2684168909	0.938364294185685	0.1615884758098	5.80712386501004	6.35551194149644e-09	1.04677331841589e-07	none
P2ry12	1820.00661434785	1.37743460810985	0.237236025469538	5.80617806837568	6.39149867194855e-09	1.05202172531383e-07	up
Nlrc3	102.124484670912	3.43730583739082	0.592137070107625	5.8049158056699	6.43983555749745e-09	1.0592948579082e-07	up
Fzd1	308.026714972251	1.69735211129189	0.29241429061298	5.80461408959794	6.45144196941326e-09	1.06052068278912e-07	up
Stxbp3	623.554278919648	0.780222977084324	0.134424333271687	5.80417963098546	6.46819046927087e-09	1.0619063311255e-07	none
Cfap69	159.096730137971	-0.755131805040385	0.130099205616105	-5.80427683216312	6.46443966847286e-09	1.0619063311255e-07	none
Bach2os	26.6899263781861	4.42402316367756	0.762284351448694	5.80363896395074	6.48909240270586e-09	1.06465321303778e-07	up
Gins1	44.3953136562274	1.87570552964312	0.323260294561096	5.8024618587626	6.53482619793545e-09	1.07146806684068e-07	up
Slamf7	37.3211102034821	5.78426911240841	0.997411338405763	5.7992814896749	6.65996573479307e-09	1.09128539950919e-07	up
Gm42788	16.2352210192054	3.49201127864069	0.60215786000239	5.7991624964039	6.66469277050934e-09	1.09135947234338e-07	up
Stat3	2354.55545508544	1.29092275179265	0.222655920507385	5.79783707907213	6.71756638085832e-09	1.09931251369828e-07	up
Elfn1	183.851352598944	-1.53373073493546	0.264567908118145	-5.79711555284537	6.74652079953031e-09	1.10334355855996e-07	down
Clspn	108.330545212533	1.33890731354394	0.231020081000078	5.79563173793318	6.80644738101291e-09	1.11243146728475e-07	up
Tpi-rs11	237.191004356629	-0.655214412870562	0.113056974748622	-5.79543556978601	6.81440863303124e-09	1.11302007672844e-07	none
C1ql1	215.698404989176	1.7760639445476	0.306497609382445	5.79470733271345	6.84404256357745e-09	1.11643170993974e-07	up
Ssx2ip	1429.80504012581	-1.02683689074913	0.177199656037451	-5.79480182812608	6.84019022578231e-09	1.11643170993974e-07	down
Nrsn1	2838.33701383138	-1.71758338500216	0.296420475122528	-5.79441546435746	6.85595462301656e-09	1.11766069968703e-07	down
Nacc2	2998.02212228954	0.896843319424953	0.15481267135629	5.79308729426244	6.91041652885789e-09	1.12582018867398e-07	none
Pyroxd2	191.212535778102	2.88671870400107	0.498339225299715	5.79267807438781	6.92728130403525e-09	1.12784798731324e-07	up
C130026L21Rik	64.5173025547281	-1.22354127757241	0.211276960852645	-5.79117227280529	6.98968374048516e-09	1.13728257623229e-07	down
Cpeb1os1	48.5859110015499	-1.9807304783242	0.342060731473103	-5.79058130933086	7.0143231429208e-09	1.1405646848129e-07	down
P2ry1	82.8828584555414	1.64602871579256	0.284375720332626	5.7882181849676	7.11369728705981e-09	1.15598712948027e-07	up
Wipf2	1452.86583288786	-0.907063573043893	0.156735764312211	-5.78721504325623	7.15629415937567e-09	1.16188928757348e-07	none
Setd7	4038.21135277084	-0.918935665932346	0.158789019412036	-5.78714869160965	7.15912040954633e-09	1.16188928757348e-07	none
Cdk2	161.15604182287	2.33788036271858	0.404050589578614	5.78610803453291	7.20358950048549e-09	1.16836363632715e-07	up
Mkrn2	616.640385521247	-0.533804263214885	0.0923301584769701	-5.78147240316967	7.40496298171565e-09	1.20026222196964e-07	none
Poln	23.4045596209513	2.16150319163986	0.373921849805184	5.78062820550878	7.44221982051623e-09	1.20553572206827e-07	up
Gm12187	15.064659876638	3.54437392696888	0.613310809520757	5.77908276186828	7.51089748421311e-09	1.21511851631481e-07	up
F3	1005.9097106855	0.878257696290325	0.151971508517267	5.77909441617826	7.51037728174791e-09	1.21511851631481e-07	none
Suclg2	499.966147536786	1.13408963477042	0.196247849684627	5.77886400586257	7.5206683938199e-09	1.21592871073989e-07	up
Hs3st4	1364.76302397928	-3.14313957076517	0.544079522059328	-5.77698561208198	7.60507863505254e-09	1.22879780046998e-07	down
Sumf2	287.763576847039	0.915503797613816	0.158490379572908	5.77639980471289	7.63159126863602e-09	1.23230166664775e-07	none
H2-T27	36.7371660570425	2.77690884905107	0.480760048130288	5.776080728527	7.64606989380085e-09	1.23385915498636e-07	up
Per3	975.853164812906	-1.2399155147355	0.214752860191751	-5.77368568515637	7.75560504675355e-09	1.25074441717354e-07	down
Nudt17	93.5855154238962	-1.13061511850209	0.195862411217528	-5.77249668006185	7.81054838220796e-09	1.2588099094027e-07	down
Tent5a	311.884579833414	2.44578622814624	0.423911509033435	5.76956788392676	7.94750588698931e-09	1.28007493873155e-07	up
Samm50	1475.34654933699	-0.51019850770308	0.0884462804317335	-5.76845634675244	8.00009292436898e-09	1.28773248591561e-07	none
H1f3	26.1622733302557	1.93328484843467	0.335197185660358	5.76760465522998	8.04061539492952e-09	1.29343963715914e-07	up
Itgb3	190.701052429196	2.50470094273699	0.434281996098566	5.76745286527724	8.04785830385789e-09	1.29378951284123e-07	up
Prps1	968.517487280548	-0.948182488813979	0.164484944406908	-5.76455487906745	8.18736345506651e-09	1.31538830487346e-07	none
Rab4a	326.536658009935	-0.844873009193766	0.146593565534964	-5.76337035060558	8.24505950015313e-09	1.32382467911578e-07	none
Smarcd3	561.144792538604	-0.938122000340487	0.162776688928892	-5.76324537938171	8.25116960513318e-09	1.32397302859488e-07	none
Kif20b	71.2837561807029	2.99768885620245	0.520236368924373	5.76216703649611	8.30407525431277e-09	1.33162523346326e-07	up
Liph	50.7973567756225	2.10522450522398	0.365405249650845	5.76134170824196	8.34479017335082e-09	1.33731417661942e-07	up
Rbms2	264.114885726152	1.13398048922555	0.196901518191707	5.75912516896637	8.45509895432462e-09	1.35414191471112e-07	up
Slc10a3	105.895755230668	1.83592874596831	0.318827550972597	5.75837546149236	8.49272891116943e-09	1.35931583933069e-07	up
Pold4	350.212883039271	1.5620976565819	0.271621877717421	5.75100087558859	8.87166556583055e-09	1.41907738239404e-07	up
Csf1	1412.37719708462	1.61417716291483	0.280690120593596	5.7507444847051	8.88513137973182e-09	1.42034138380196e-07	up
Cckbr	67.7712525188001	-2.96420411190808	0.515647707307536	-5.74850633465574	9.00352734604049e-09	1.43836701888027e-07	down
Gm43549	20.0927090842063	2.90690942329435	0.505717214347286	5.74809269058837	9.02557600217448e-09	1.44008706099695e-07	up
Cxcl12	1695.84626900568	-0.641864132558572	0.111664326148602	-5.74815748858218	9.02211858153467e-09	1.44008706099695e-07	none
Dlgap5	57.3839491354544	3.12712200235478	0.544062200495227	5.7477288433351	9.04501370131935e-09	1.44138673396368e-07	up
Eftud2	2111.47339426714	-0.371546125920669	0.0646416046641011	-5.74778624155982	9.04194463249485e-09	1.44138673396368e-07	none
Reep5	6252.66915484822	-0.593025249761394	0.103207500362935	-5.74595109537571	9.14057245277517e-09	1.45570601464066e-07	none
Rnf169	757.677309660707	-0.642192680282301	0.111788255616037	-5.74472404765009	9.20710130011799e-09	1.46538708909421e-07	none
Alox12b	40.453517288877	-4.05020753223094	0.705101471599008	-5.7441484600025	9.23847083592103e-09	1.46946368828803e-07	down
Pnkd	2333.92202931424	-0.944963803571705	0.16453756405136	-5.74314934720157	9.29316936717046e-09	1.47724359137294e-07	none
Pdgfb	752.701225828789	1.13087338398904	0.196929666486698	5.74252424311817	9.327551968715e-09	1.48178639831565e-07	up
Chaf1b	39.0766250976393	2.94724043860437	0.513347195807062	5.74122243712824	9.3995525748933e-09	1.49229588112221e-07	up
Arhgap31	1195.31988651705	1.53667663436307	0.267709935653637	5.7400806982047	9.46314462606835e-09	1.50145816755065e-07	up
Cyb5r1	601.358884741685	0.847179897537471	0.147602083310639	5.73962019055329	9.48891195571336e-09	1.50461138706464e-07	none
Medag	353.39119630278	1.22131294488361	0.21279173909896	5.73947536711296	9.49702952067886e-09	1.50496379039982e-07	up
Poc5	711.816879960491	-0.660421338182027	0.115084772134595	-5.7385640683169	9.54826424341463e-09	1.51214415552191e-07	none
Inava	176.746774726735	2.86563613477758	0.49947053823026	5.73734768206989	9.61707031632121e-09	1.52209664045483e-07	up
Rpgrip1l	376.531543315171	-0.701190060673385	0.122234274843904	-5.73644390306092	9.66850529682005e-09	1.52928916804535e-07	none
Gm42456	67.0960497730697	2.36888510455767	0.413103881270216	5.73435693045004	9.78830075898563e-09	1.54727882400089e-07	up
Hmgb2	187.078595790619	2.0951376714604	0.365523874075366	5.73187641097396	9.93256365170231e-09	1.56911149420983e-07	up
Npffr1	34.7074865067857	-2.69956751152373	0.471327329683907	-5.72758535630467	1.01870185113221e-08	1.60831413466631e-07	down
Jsrp1	74.2150757725702	1.41436758645062	0.246984749133093	5.72653814219299	1.02500724928173e-08	1.61726885456819e-07	up
Zmynd15	36.4470658904204	3.1850467444215	0.55638080242564	5.72458059396682	1.03689575719952e-08	1.63501616958287e-07	up
Dock4	4778.98587077674	-1.15134387474306	0.201155344414587	-5.72365540718672	1.04256110022607e-08	1.64293471158466e-07	down
Rgma	946.294848675922	0.893397453753856	0.156110600309637	5.72284938999562	1.04752122568283e-08	1.64973284210098e-07	none
Sat1	1591.95871524384	1.8100959867643	0.316302307053672	5.72267715536185	1.04858410558305e-08	1.65038863325707e-07	up
Adamts1	1098.8255074252	2.15189821523401	0.3760497342536	5.72237664123121	1.05044112354994e-08	1.65229275681493e-07	up
Pde3b	853.785042003009	1.82424419026187	0.318891322444928	5.72058272478365	1.06159324734228e-08	1.66843845655933e-07	up
Necap2	1034.89062749162	1.71182422879475	0.299242996703464	5.72051559318893	1.06201280579298e-08	1.66843845655933e-07	up
Shisa4	1708.52831356486	0.617250519697224	0.108008542769586	5.71483054830211	1.09813395049408e-08	1.72412433100635e-07	none
Nes	537.029729616961	2.00477216383244	0.35083372909349	5.71430851022367	1.10151005506759e-08	1.72836202801601e-07	up
Cpd	4225.10444642388	0.72153692808323	0.126289410205114	5.71336050197196	1.10766678709935e-08	1.73622283083394e-07	none
Trpc5	306.455535552236	-2.28473872883158	0.399896317309272	-5.71332775506558	1.10788005461572e-08	1.73622283083394e-07	down
Rgs3	488.050898383961	1.41371887083426	0.247463588948031	5.71283588363034	1.11108822200026e-08	1.74018228340151e-07	up
Ecscr	248.700954956249	2.46392971709384	0.431423745760259	5.71115925191341	1.12209181481579e-08	1.75633856164514e-07	up
Ctse	35.5756858988272	7.03882460333124	1.23263232305462	5.71040079971952	1.1271041924893e-08	1.76310312071442e-07	up
Ccnb1	104.244157448354	3.65083362303325	0.639387589732656	5.70989127981005	1.13048366449137e-08	1.767306642425e-07	up
Lztr1	3185.52541179335	-0.901513888438501	0.158045865498307	-5.7041282642611	1.16939998372922e-08	1.82702644948734e-07	none
Fmnl3	763.887439278085	2.05500860149746	0.360419265117413	5.70171686252121	1.18606717779419e-08	1.85120253317614e-07	up
0610040J01Rik	175.698434233738	1.85366823134895	0.325109135875934	5.70167991851306	1.18632431520082e-08	1.85120253317614e-07	up
Plpp1	381.786973301043	0.561649920316981	0.0985237960881657	5.70065245775122	1.19349738209797e-08	1.86125807376782e-07	none
Rin2	1466.8769862327	1.27895190947816	0.224377656672613	5.69999673070952	1.19809725670668e-08	1.86729089538858e-07	up
Gid4	1520.77116713958	-0.950730127996125	0.166824752296027	-5.69897521147867	1.20529747651183e-08	1.87736664294513e-07	none
Col11a2	1022.10844087373	0.8288419653176	0.145454442277072	5.69829255361457	1.21013263768415e-08	1.8837485431365e-07	none
Tor1aip1	1326.81749391055	1.18301603992939	0.207683286910434	5.69625056271178	1.22470852366188e-08	1.90527628888264e-07	up
Wfdc17	157.401715080479	5.92270189570009	1.04038559850333	5.69279496392524	1.24976434099322e-08	1.94307148972083e-07	up
B3gnt8	33.4630161325998	3.77862759290257	0.663838455403574	5.69208903483211	1.25494380513836e-08	1.94993672558596e-07	up
Gabrg3	283.000823092009	-0.776526071019238	0.136493512395779	-5.68910607829925	1.27706122849169e-08	1.98309586996133e-07	none
Tnfrsf14	53.2481974462723	2.38646111081893	0.419543513249457	5.68823265156755	1.28360870549081e-08	1.99205146762765e-07	up
Ccbe1	568.265070710155	-2.98693745138679	0.52517994125091	-5.68745532107014	1.28946323657555e-08	1.99992144389655e-07	down
Raver2	769.466148933145	-1.06305998032998	0.186972830188753	-5.68563881317302	1.30324575277076e-08	2.02007048102517e-07	down
Dpp8	4415.6295064763	-0.558755145876205	0.0982813338993595	-5.68526213175304	1.30612163805114e-08	2.02329971467278e-07	none
Il10rb	597.179626647005	2.12113012609713	0.373206104508334	5.68353545259269	1.31938358059017e-08	2.04260421036304e-07	up
Ercc6l	35.3759827060921	3.29750476678157	0.580200265380821	5.68339065584056	1.32050163388682e-08	2.0430961340301e-07	up
Cdt1	75.1264888575494	2.71840673220508	0.478362133036404	5.682738127598	1.32555158543713e-08	2.04966725769984e-07	up
Tpcn2	215.003319262508	2.37655134587547	0.4182151244905	5.68260497219165	1.3265843849391e-08	2.05002256435292e-07	up
Kcnb2	519.054122315631	-1.90199256295996	0.334752790764313	-5.68178254352203	1.33298077512761e-08	2.05866099263355e-07	down
Ldlrap1	305.668207745117	2.87913334869455	0.506840285853669	5.6805534781933	1.34259564034732e-08	2.07225659627732e-07	up
Zfp275	868.527137685878	1.40841365682556	0.247983943878618	5.67945502760025	1.35124571059162e-08	2.08434753750414e-07	up
Adamts5	54.0095138606906	2.34623928882629	0.413139219239348	5.67905243454271	1.35442958595154e-08	2.08799715578241e-07	up
Itgb1	2415.02503222135	1.74248266892584	0.30695399067965	5.67669006377038	1.37325958653325e-08	2.11574797734504e-07	up
Nr4a1	1450.14029857817	1.9675047093766	0.346628080215735	5.67612614694131	1.37779191950253e-08	2.1214505375742e-07	up
Kif4	80.2877402183715	2.74253069999157	0.483179009601243	5.67601374541274	1.37869705253265e-08	2.12156462050066e-07	up
Tbc1d10a	544.34705057145	0.608783574229722	0.107317021505186	5.67275876362544	1.40516038678128e-08	2.16098430808069e-07	none
Lrrc8a	934.665782853687	0.567603235903238	0.100068789965587	5.67213050241171	1.41032472307285e-08	2.16762070170541e-07	none
Stmn2	2963.54380581129	-2.08944352262742	0.368585730561891	-5.66881284156651	1.43790329681937e-08	2.20867829509638e-07	down
Utp25	362.00194865699	-0.652962319722214	0.115209332941476	-5.667616529417	1.44797576725776e-08	2.2214767645627e-07	none
Fibcd1	1474.1373309185	-2.01559299013477	0.355631320644393	-5.66764756963076	1.44771355706359e-08	2.2214767645627e-07	down
Sgpl1	1933.09075983851	1.90267202641259	0.335741157607453	5.66708008029562	1.45251468138505e-08	2.22710194000475e-07	up
Dhdds	1115.46297000818	-0.500500329534782	0.0883397635865113	-5.66562903515856	1.46486138624384e-08	2.24468465362659e-07	none
Gm49711	81.9234255390996	1.99647106931057	0.352592981249929	5.66225414423496	1.49397337227249e-08	2.28792118900687e-07	up
Cstb	508.279125936078	1.2834191634864	0.226685548298505	5.66167174361008	1.49905372621012e-08	2.29432509450948e-07	up
Vldlr	1843.86743590683	-0.674075367876193	0.119102585876478	-5.65961992273856	1.51708606672973e-08	2.32053266612004e-07	none
Adipor1	2229.05272298806	1.15024835181644	0.203247444585954	5.6593496373825	1.51947710691227e-08	2.32279826720739e-07	up
Cldn24	14.8277185302669	-4.35109841900266	0.768997695875929	-5.65814233558467	1.53020209287558e-08	2.33779349066551e-07	down
Tns1	1130.27836176062	0.932548661934168	0.164825711768182	5.65778634856282	1.53337849231231e-08	2.34124518721537e-07	none
Tmem221	28.5652782083056	4.68084693984235	0.827432900792261	5.65707132911983	1.53977782664774e-08	2.34961076727377e-07	up
Abcc3	384.565078614208	3.41071215341798	0.603020752312503	5.65604440699322	1.54901405299225e-08	2.36229269766064e-07	up
Epha6	1292.42830960863	-2.05985675424292	0.364279162637354	-5.65461043483715	1.56200140877425e-08	2.38067665460285e-07	down
Il6st	3213.07419566351	1.19667815178126	0.211665667707982	5.65362424969276	1.57099451237871e-08	2.3915276628811e-07	up
Stoml1	980.985669806799	-0.711167298664456	0.125787739421423	-5.6537091924504	1.57021793732516e-08	2.3915276628811e-07	none
Ntn4	249.962186697868	1.43739347108195	0.254254241197378	5.65337067461582	1.57331500003137e-08	2.39363281500601e-07	up
Dusp4	981.216320254444	1.39973216149258	0.247643451860139	5.65220744170174	1.58400257866754e-08	2.40845752416937e-07	up
Sec16b	58.2505801592289	2.08463978568573	0.368861964491043	5.65154444308759	1.59012560666429e-08	2.41632836979361e-07	up
Cdkn2c	146.328654474332	2.17577475108925	0.385190076416172	5.6485742606164	1.61783963733636e-08	2.45697966100892e-07	up
Gm20458	1880.83096079557	0.978374309546191	0.173229623518544	5.64784642299621	1.62470214371213e-08	2.46593466271266e-07	none
Adgrg3	34.9510089569032	6.04761321983548	1.07092540723751	5.64709099155237	1.63185471907115e-08	2.47531902098439e-07	up
Gm20488	170.003499473811	1.07637856766005	0.190665305718475	5.64538243391468	1.64814466603796e-08	2.49854425055125e-07	up
Pgghg	237.341256721905	1.50086437126811	0.265875914702893	5.64498056525834	1.65199909377138e-08	2.50290117892519e-07	up
Sod3	250.400901894929	1.55923361582349	0.276366407983791	5.64190715940751	1.68176782524335e-08	2.54531555674363e-07	up
Rnf145	1832.80700378016	-0.347679755477068	0.0616247546707597	-5.64188461819611	1.68198807012672e-08	2.54531555674363e-07	none
Zfp791	101.058849122202	-0.931975742333737	0.165219234147164	-5.64084289062621	1.6921971625803e-08	2.55773246675622e-07	none
Il1rapl2	19.6939302186614	-2.22962123052308	0.395262399520609	-5.64086347000692	1.69199490000543e-08	2.55773246675622e-07	down
Vstm4	156.115245990942	1.82411891496643	0.323434194661418	5.63984558551695	1.70202727703822e-08	2.57106830505969e-07	up
Mcm2	222.390749546295	1.70925612148646	0.303451971863641	5.63270724849509	1.77402457784637e-08	2.67665918722458e-07	up
3110039M20Rik	59.5566820084047	-1.11653095847344	0.19822195936195	-5.63273091471503	1.77378106347079e-08	2.67665918722458e-07	down
Stac2	972.116883706152	-1.00269182298609	0.178031544501022	-5.63210202886456	1.78026304804694e-08	2.68448525419907e-07	down
Il1a	83.7452233664862	2.65726499693109	0.471850627328991	5.63158093478245	1.78565143367145e-08	2.69102098289246e-07	up
Cntnap5c	159.14697940108	-3.1113466028663	0.552539892256622	-5.6309899908933	1.79178126753816e-08	2.69866572147384e-07	down
Ftl1-ps2	185.319516827484	2.44151801492834	0.433644945071448	5.63022362575002	1.79976117721926e-08	2.70908626728954e-07	up
Aldh3b2	46.7079522709526	1.72958214010135	0.307206501069388	5.63003105103785	1.8017718139032e-08	2.71051459264201e-07	up
Cyp4v3	386.72256742701	1.5266343468012	0.271242140125692	5.62830814597529	1.81985766379182e-08	2.73610991159843e-07	up
Atp6v0a2	2521.04608483479	1.23535782744328	0.219696934881781	5.62300893322898	1.87659693133578e-08	2.81975533019842e-07	up
Mcm10	44.2005029544063	2.70082957918442	0.480404997330916	5.62198477157808	1.88775909347128e-08	2.83485893513107e-07	up
Calu	2888.81513842469	1.15203220570996	0.204985490488047	5.62006707385533	1.90883337119211e-08	2.86482111306075e-07	up
Agtrap	360.477541964864	1.53049587549419	0.272420223770647	5.61814337537115	1.9302030271511e-08	2.89519113279321e-07	up
Rhbdf2	117.248718317409	2.70357996928059	0.481410174501956	5.61595934709435	1.95474619379434e-08	2.93028277048594e-07	up
Mturn	3201.63107991513	-1.52013700124787	0.270708695226291	-5.61539776170529	1.96110585773329e-08	2.93809104707002e-07	down
Ybx1	3025.37099393847	0.659720046158893	0.117516955302647	5.61382861272982	1.9789823276867e-08	2.96313430167237e-07	none
Gnai1	1780.34195584802	-1.40260635229617	0.249899800386455	-5.61267496063269	1.99222608002794e-08	2.98121568564087e-07	down
Tst	862.759462594665	1.07930918179442	0.192358265871013	5.61093216819784	2.01239640174122e-08	3.00963489982728e-07	up
Dpp10	250.140804605579	-1.91410640852692	0.341243777109268	-5.60920531574709	2.03257773117491e-08	3.03803728917823e-07	down
Met	103.77839433752	1.92133891917709	0.342551701323396	5.60890198984356	2.03614286148507e-08	3.04158520250746e-07	up
Gm16332	195.25277038409	2.04318092755158	0.364341618763957	5.60787135568854	2.0483017990425e-08	3.05795886712023e-07	up
Zscan26	1722.51432819508	-0.576630062045056	0.102864474781626	-5.60572601249558	2.0738380493254e-08	3.09427303104782e-07	none
Apoc2l	88.9462210993021	7.05070619384246	1.25805088983228	5.60446819029908	2.08895348494942e-08	3.11500546245757e-07	up
Apoc2	88.7357167265609	7.04726303707166	1.25753235764128	5.6040411161189	2.09410997928686e-08	3.12087178407555e-07	up
Gns	4189.45925199805	1.84071442514298	0.328603342665151	5.60163025188298	2.12345134113945e-08	3.16090899638187e-07	up
Pdcd4	1536.07084611481	-0.53375434031481	0.0952850322203092	-5.60165986070838	2.12308857869529e-08	3.16090899638187e-07	none
Crybg1	52.7965501869485	2.38684240264412	0.426122583379192	5.60130463801339	2.12744468008079e-08	3.16500788098965e-07	up
Vasp	545.838554533493	1.75153130535056	0.312830795124164	5.59897341518237	2.15624857614187e-08	3.20599125802713e-07	up
Map4k3	1638.67074804268	-0.89144885617524	0.159328942659955	-5.59502147753407	2.2059445997048e-08	3.27797204225052e-07	none
Kcnq5	674.028415460408	-2.66699134791469	0.476785916394836	-5.59368734731271	2.22297109286627e-08	3.3013513106331e-07	down
Cpt1a	1171.34422069472	1.52803450830058	0.273242825960093	5.59222187419388	2.24182084190751e-08	3.32740955075911e-07	up
Notch4	201.977698580244	1.32265978791762	0.236602272266468	5.59022436787083	2.26776395004348e-08	3.36395966767345e-07	up
Gm14599	22.0276776479526	3.04355105393803	0.54449541348341	5.58967252720626	2.27498234069442e-08	3.37270755955794e-07	up
Hcst	32.0523374357905	3.88890890222038	0.69577292403338	5.58933635944966	2.27939053259138e-08	3.37728153839382e-07	up
Mfng	236.213645492287	2.18495310357075	0.391035834743789	5.58760325636743	2.30224871781657e-08	3.40917096967166e-07	up
Stk10	406.626821185739	1.86974565572753	0.334706931983122	5.58621730553764	2.32068821572868e-08	3.43448402662825e-07	up
Ttk	30.2241148236273	3.62202796525923	0.648483489264234	5.5853819337309	2.33187164550361e-08	3.44903541356092e-07	up
Pcolce	128.290020748633	2.17241195776113	0.389010114212651	5.58446137617281	2.34425607205824e-08	3.46534529609581e-07	up
Dera	100.199240257534	1.93778612356155	0.347013664559104	5.5841781505163	2.34807918331528e-08	3.46898804808193e-07	up
Ifnar2	728.507638702038	1.5949851958736	0.28575913319562	5.58157206748571	2.38354250699758e-08	3.51934393644542e-07	up
Ifi208	33.4299159400968	4.713051869179	0.844418193686893	5.58141914091276	2.38563958603664e-08	3.52040421918667e-07	up
Rai14	203.851547016432	2.15175470557946	0.385551230209136	5.58098259578183	2.39163577771822e-08	3.52721373595426e-07	up
Sema3d	360.425011951845	2.53983321238066	0.45511374036363	5.58065597042041	2.39613172389597e-08	3.53180408656698e-07	up
Gm9954	126.047649665765	-2.07357968300569	0.371845869769415	-5.57644941516101	2.45477251862732e-08	3.6161504690154e-07	down
Prcp	418.884908771132	1.7854598150016	0.320204857445353	5.57599228583317	2.46122833334653e-08	3.62356967254922e-07	up
Wnt9b	19.3160223040765	-3.28651103874974	0.589702775824028	-5.57316528510027	2.50152027245233e-08	3.68076720665334e-07	down
Slc22a4	235.079718334085	1.45824202032174	0.261686883806227	5.57246889531357	2.5115434393276e-08	3.69338666259183e-07	up
Fbxl2	563.325437686273	-0.96332977151747	0.172893620965856	-5.57180632886227	2.52111596163391e-08	3.70427880445641e-07	none
5730409E04Rik	1374.42562080604	-1.11632656750498	0.200354551409039	-5.57175546876357	2.52185223163666e-08	3.70427880445641e-07	down
Gm8815	14.141530734951	3.80776153327852	0.683484811857534	5.57109897282138	2.53137466599721e-08	3.71612788086502e-07	up
4930486L24Rik	19.1959831427018	3.00878691087333	0.540321715828196	5.56851006119848	2.56926796016083e-08	3.76958860660608e-07	up
Narf	788.321520546741	-0.803584191312431	0.144369402578521	-5.56616690905381	2.60403829035284e-08	3.81840858784708e-07	none
Rnf135	138.335157308041	1.70057288755065	0.305535180411848	5.56588241412445	2.60829090658302e-08	3.82244882630069e-07	up
Hsd3b7	324.527203332148	1.64230844695291	0.295169316098174	5.56395383050817	2.63729749635151e-08	3.86274054987709e-07	up
Adgrd1	40.0941870504235	2.27389490977765	0.408881481247311	5.56125677993786	2.67838764375395e-08	3.92067420627263e-07	up
Cep97	428.559118771339	-0.684062022332008	0.123024382034596	-5.56037763424522	2.69191537442966e-08	3.93821820021861e-07	none
Gpr183	125.84392729462	2.42606859851562	0.436436316223055	5.55881467314856	2.71612910619287e-08	3.97136654936986e-07	up
E2f8	57.9592746144432	3.31567783517828	0.596492668977844	5.55862294311187	2.71911394304034e-08	3.97345505734842e-07	up
Cltb	2768.35640991286	0.562070716038436	0.101121899155645	5.55834809998287	2.72339822965865e-08	3.97743898197686e-07	none
Glb1l2	59.7541737730837	2.67407776237631	0.481139533289122	5.55780096492181	2.73194654233193e-08	3.98764226867878e-07	up
Gm2464	14.9502628435958	-2.44971585518552	0.440985627366806	-5.55509228228856	2.77465134493388e-08	4.04766138198955e-07	down
Cables2	639.104413904271	-0.692350704767232	0.124655221836324	-5.5541251667444	2.79005514459266e-08	4.06780798322707e-07	none
Txndc12	693.233766432697	0.994823304478035	0.179122597546067	5.5538682338625	2.79416139134288e-08	4.0714695296571e-07	none
Ralgapa2	854.802363170124	-0.84677496954924	0.152469821716234	-5.5537217792856	2.79650462053926e-08	4.07255941002549e-07	none
Nrip1	939.627432046747	-0.627504908918931	0.113039383837431	-5.55120602763887	2.83705483958675e-08	4.12925729759465e-07	none
Ctxnd1	1839.04751404538	-1.4602443362385	0.263077678428633	-5.55062042876677	2.84657537169894e-08	4.14075342815398e-07	down
Pmp22	909.88956551496	2.00897569518735	0.361969992159155	5.55011669117594	2.85478981785897e-08	4.15033765718233e-07	up
Rgs12	780.053477172656	-0.741864622099101	0.133677561549247	-5.5496570516496	2.86230522182052e-08	4.15889527648584e-07	none
Mcm4	371.142094915754	1.01494544808516	0.182921675439284	5.54852477514097	2.88090065859187e-08	4.18353315774697e-07	up
Pfpl	16.1452995235642	4.87644908568691	0.878907337277544	5.54830854045653	2.88446519778173e-08	4.18632814293176e-07	up
Sik1	273.231984352878	1.51500659694075	0.273105633663981	5.54732825030171	2.90067862005851e-08	4.20746730065192e-07	up
Pi4k2b	77.217989783518	1.68152936668188	0.303200319765999	5.54593533403801	2.92386880808726e-08	4.23759914276604e-07	up
Hapln4	1224.00734809967	-2.43168375527322	0.438466605321337	-5.54588131858096	2.92477170651172e-08	4.23759914276604e-07	down
Smim17	176.911639851507	-2.10729402008423	0.380333398802081	-5.54064940581469	3.0135200532371e-08	4.36370694492853e-07	down
Phactr1	5136.30766492245	-1.32685263591882	0.239498106823045	-5.54013830639245	3.02232854765374e-08	4.37398103702111e-07	down
Pim1	125.441732055456	2.10200918854962	0.379477521466362	5.53921924130608	3.03823097309957e-08	4.39450416500051e-07	up
Scgb3a1	41.0234776279291	4.13888892583672	0.747250688611332	5.53882249814758	3.04512080939327e-08	4.40197560266143e-07	up
Epb41l2	3977.14633750382	1.72573357888602	0.311576560802723	5.53871438352091	3.04700095312801e-08	4.40220075452207e-07	up
Gpc3	36.5968378887119	-1.70012296076564	0.307068754017777	-5.53661985637005	3.08364841132836e-08	4.45262784461548e-07	down
Fcrl1	66.0547802045179	3.66136890998676	0.661412199414731	5.53568397018776	3.10016128104797e-08	4.47394105957455e-07	up
Heatr5a	671.84570994747	1.63584537442015	0.295522612528303	5.53543216346423	3.1046188095199e-08	4.47784257560642e-07	up
Mxra8	356.130168160874	2.30006725305411	0.415526654764118	5.53530616311434	3.1068516240903e-08	4.47853275614914e-07	up
Gm4739	35.1956122361255	2.64642634911945	0.478177414671164	5.53440264622151	3.12290827718711e-08	4.49913800272629e-07	up
Gm3150	37.4697219597787	1.93411501284548	0.349485448148748	5.53417895677956	3.12689594083037e-08	4.5023421586835e-07	up
Cspg5	4311.94830248301	0.509112753801282	0.0920126938630653	5.53307084519177	3.14672296627845e-08	4.52833656178819e-07	none
Gm16070	10.3624159869244	-3.18241868521473	0.57517511085135	-5.53295618182131	3.14878154433469e-08	4.52874614339832e-07	down
Mapre1	2675.16011900538	0.82888413929157	0.149811384558493	5.53285147009595	3.15066259945545e-08	4.52890008454381e-07	none
Ccdc63	35.0758326282478	2.40423082624765	0.434587875265556	5.53220870411661	3.16223323819715e-08	4.54297424524113e-07	up
Aqp11	384.817598880416	-1.45387055375285	0.263015700795864	-5.52769492221779	3.24465638747882e-08	4.65876450595877e-07	down
Erv3	23.1809381037604	2.08936506752118	0.378054630766047	5.52662207387204	3.26455136659523e-08	4.68469543776333e-07	up
Dhrs3	563.021142235567	2.31901030046893	0.41966990317491	5.52579606715902	3.2799494724772e-08	4.70414775746463e-07	up
Nexn	33.881771747496	1.82288958835759	0.330006927595917	5.52379188411967	3.31760412847531e-08	4.75281233422257e-07	up
Adam17	936.604311144193	1.81309523036568	0.328229064625785	5.52387166697988	3.31609718399924e-08	4.75281233422257e-07	up
Ciita	30.2748049253481	3.7557656840468	0.68008591614487	5.52248707830432	3.34234386826428e-08	4.78556907531794e-07	up
Myo6	3493.44597261074	0.456867128643526	0.0827406938260622	5.52167388883581	3.35785274608294e-08	4.80507975082688e-07	none
Ralgps1	1725.59881613147	-0.560271170044063	0.101527103929027	-5.51843939560932	3.42023381420086e-08	4.89160498838845e-07	none
Marcks	4074.67425345492	1.03571352149666	0.187693795046558	5.51810208344796	3.42680363838026e-08	4.89825700359516e-07	up
Adgra3	462.809363060528	0.673690942215602	0.122099187801641	5.51757103667275	3.43717164121312e-08	4.91032763450082e-07	none
AI467606	89.4403680784317	2.54056697022306	0.460596070874342	5.51582423488838	3.47149078393376e-08	4.95658211538282e-07	up
Rras	264.587501338276	1.26146493655525	0.228710408758425	5.51555542838309	3.47680140532416e-08	4.96138977509897e-07	up
Kcnh7	818.538063977137	-2.24393586330968	0.406990538106383	-5.51348410641217	3.51798819446477e-08	5.01735869365872e-07	down
Slc24a2	13497.8736563668	-1.81152191130463	0.328603364291826	-5.51279173665385	3.5318607154269e-08	5.03433122301135e-07	down
Gltp	1512.62365423115	2.07998316078358	0.377336139793226	5.5122818660396	3.54211053839005e-08	5.04612388027676e-07	up
Plk1	90.1882645494771	2.39248374901668	0.434254982113274	5.50939850447727	3.6006193058397e-08	5.12569386367215e-07	up
Mtmr11	224.273921050573	1.3600436903445	0.246861814272111	5.50933198945606	3.60198001936145e-08	5.12569386367215e-07	up
Mgmt	55.090792018496	2.38172301203452	0.432400003730715	5.50814752887417	3.62629449079825e-08	5.15454744184792e-07	up
Kcns3	110.183566135908	-1.48955940275049	0.270426710564989	-5.50818149449227	3.62559503679901e-08	5.15454744184792e-07	down
Dlx5	16.5602645370428	-2.47421196091467	0.449201223855804	-5.50802586795468	3.62880092828877e-08	5.15523978287612e-07	down
Lrrc20	682.746144256644	-1.08277313616912	0.19668688322166	-5.50506021771096	3.69042104025936e-08	5.23986422340273e-07	down
Nox4	25.1526343677169	3.87444258129993	0.703869980342882	5.50448618282107	3.70246496906853e-08	5.25404270124239e-07	up
Gm49342	378.346411484978	1.83732618377472	0.333846195972432	5.5035109159262	3.72301467085839e-08	5.2802689740191e-07	up
Ppard	630.388763830243	1.16257000538224	0.211258772307184	5.50306144774802	3.73252254219074e-08	5.2908144352908e-07	up
Slc44a5	736.47574334986	-2.17575554336976	0.395425260427832	-5.50231803859898	3.74830003070587e-08	5.31023038201387e-07	down
Tifa	289.772522802488	1.6125741005023	0.293097487354192	5.50183529398051	3.75858001106356e-08	5.31889074847237e-07	up
Dnajc21	301.965710917175	-0.634703452136656	0.115361717020502	-5.50185510869137	3.75815752193443e-08	5.31889074847237e-07	none
Galnt4	233.278175310145	1.4717032538326	0.267579518461334	5.50005943016622	3.79663260510658e-08	5.36976364408676e-07	up
Cdkn3	17.3505229980538	6.73438099698709	1.22444572968682	5.49994240962365	3.79915315872324e-08	5.37035332165258e-07	up
Galnt10	396.174671600387	1.91248584303064	0.347746179828439	5.49966025212459	3.8052373407455e-08	5.37597698239578e-07	up
Neurl1b	664.811917163965	-0.950005324219626	0.172762418366062	-5.49891193469338	3.82141915908547e-08	5.39585230709585e-07	none
Unc13c	138.432964325329	-1.03396200478795	0.188046721009979	-5.49843144956021	3.83184445854325e-08	5.4075819337839e-07	down
Afp	13.319203915422	6.35360595073753	1.15564047947618	5.49790879047212	3.84321614387563e-08	5.42063342193376e-07	up
Cenpe	139.649167781314	2.37229751732031	0.431501041256748	5.49777935740545	3.84603731838199e-08	5.42161715632102e-07	up
Tmem140	135.399709728465	2.534591566777	0.461071587423015	5.49717578769741	3.85921950297165e-08	5.43719727877281e-07	up
S100pbp	948.171874374466	-0.68126142354586	0.123953562432617	-5.49610200930048	3.88277960866654e-08	5.46737344896018e-07	none
Cbln4	53.1098050191189	-2.53663650196642	0.461826658274604	-5.49261602057222	3.96023215096867e-08	5.57336089206611e-07	down
Tex2	2199.42781645603	-0.678385361373529	0.123556616799596	-5.49048184504635	4.00838693477885e-08	5.63802259272557e-07	none
Astn1	4443.71425101496	-0.974615565170342	0.177546983867522	-5.4893389002742	4.03440890247684e-08	5.67149916692352e-07	none
Tle2	258.015558739391	-1.168730381322	0.213032237483823	-5.48616676577294	4.10749153298747e-08	5.77105951269329e-07	down
Spock2	9805.99388606676	-0.872465779734021	0.15906289343691	-5.48503652160755	4.13384004828882e-08	5.8048846310652e-07	none
Nudcd1	362.156045864451	-0.71430685197228	0.130284003522565	-5.48269037379224	4.18905819578602e-08	5.87919003189781e-07	none
Col12a1	530.097372677057	2.87493333630041	0.524499842399711	5.48128541497154	4.22246648792854e-08	5.92282126210592e-07	up
Cttnbp2nl	1318.3568303965	1.57549881258689	0.287458498908587	5.4807870303668	4.23437945472247e-08	5.936269802285e-07	up
Foxp1	878.776124640344	-0.97004564596652	0.176993737741497	-5.48067778185063	4.23699519075873e-08	5.93667674121184e-07	none
Crls1	750.900857492959	-0.971331821653029	0.177326948282245	-5.47763231173976	4.31054669290027e-08	6.03642054432535e-07	none
Galnt16	3508.86716840193	-1.0781922761261	0.1969601434558	-5.4741647584556	4.39579947663142e-08	6.15243228283573e-07	down
Rad51ap1	67.4671212101763	1.56534240505925	0.286077799487124	5.47173673687915	4.456465167867e-08	6.23392324769736e-07	up
Comp	29.1593249838395	4.12597766914925	0.754128351220366	5.47118758030036	4.47029833338966e-08	6.24984918691701e-07	up
Tmem255a	280.794360493673	-1.02086695577184	0.186624678604361	-5.47016055650415	4.49628070732629e-08	6.28273399985402e-07	down
Lims1	1021.12287697379	1.31619316717803	0.240637368586999	5.46961253319298	4.51020483155948e-08	6.29874284162374e-07	up
Slc28a2	42.2838185855169	5.96500193384084	1.09073543261509	5.46878899820779	4.53120777210333e-08	6.32115864557518e-07	up
Zfp618	50.3463391785415	-1.66719488121354	0.304855276815183	-5.46880768681683	4.53073009932602e-08	6.32115864557518e-07	down
Gimap8	60.3968427174274	1.88385381651757	0.344496050264033	5.46843371665282	4.54029790713243e-08	6.33038040803844e-07	up
Vnn1	14.1803441963828	3.27189068977283	0.59842516388687	5.46750184855422	4.56422450213083e-08	6.36026677483067e-07	up
Tram2	113.069562951339	2.32883797648353	0.42606905175323	5.4658698323678	4.60642287794005e-08	6.41006761317769e-07	up
Sorcs3	1752.24935246265	1.75647443244011	0.321345225259423	5.46600445369027	4.60292776557071e-08	6.41006761317769e-07	up
Timp4	907.799848498579	0.822658567628609	0.150509398383443	5.46582855598674	4.60749503317054e-08	6.41006761317769e-07	none
Rad54l	51.3075551278741	2.05002087300149	0.375115477202347	5.46503942810032	4.6280392379474e-08	6.43514235869059e-07	up
Ecm1	333.913611210738	2.75531207071678	0.504321137002676	5.46340787358702	4.67079721554054e-08	6.49106053976779e-07	up
BC035044	58.3318451776243	1.99828764214445	0.365799590081717	5.46279355233298	4.68699570301823e-08	6.51002792722265e-07	up
Kcnc2	835.321470945438	-2.86366543221966	0.524279867480178	-5.46209307250947	4.70553248166617e-08	6.53222070279803e-07	down
Sppl2a	1633.39125814878	0.649732183808606	0.118967361031735	5.46143226321789	4.72308459218357e-08	6.55302318227469e-07	none
Apoc1	113.728688508897	3.62414451845948	0.663861507451837	5.45918761334782	4.783181156794e-08	6.63279911742498e-07	up
Ttc7	362.230508187249	2.07669183695422	0.380465454226272	5.45829276715137	4.80734517550947e-08	6.6626881099664e-07	up
Hspa12a	3442.60586519431	-1.83586996163699	0.336356409060548	-5.45810905391881	4.81232070395957e-08	6.6659650163529e-07	down
Kif22	86.7463034720067	2.03989786295098	0.373784133402353	5.45742229447488	4.83096454173523e-08	6.68816126821901e-07	up
BC037039	30.0250662251204	1.78898373223379	0.327981910870533	5.45451951141283	4.91054433425279e-08	6.79464966445201e-07	up
Il1r2	16.8397695011169	2.40073798655282	0.440201012063863	5.45373118361784	4.93237481495041e-08	6.82115908184555e-07	up
Esyt2	1180.82026112309	-0.491523238053194	0.0901422474224237	-5.45275109183624	4.95964685576474e-08	6.85516104931338e-07	none
Rubcnl	111.732664580158	2.20427158050204	0.404422531790299	5.45041734134883	5.02517549571255e-08	6.94197539123623e-07	up
Krcc1	458.537011256729	1.18468295514116	0.217374598966395	5.44996039451833	5.03810383897758e-08	6.95607100623357e-07	up
Il17ra	393.322609189464	1.68757736455341	0.309704572477063	5.4489907948595	5.06564347760064e-08	6.99031418052253e-07	up
Tmem14c	807.810874431232	0.656568477027807	0.120506356115316	5.44841366209362	5.08210505231851e-08	7.00924148463745e-07	none
Gm9574	19.1137705548216	2.72773792297495	0.500749230976656	5.44731325429057	5.11363581145432e-08	7.04892055240914e-07	up
Sdsl	66.4117674669546	1.35849153893344	0.249416674821057	5.44667488614418	5.132014238756e-08	7.0704366703293e-07	up
Ilrun	4308.20541072117	-0.673220700078007	0.123630946891276	-5.4454060007326	5.16873535428504e-08	7.11718688562799e-07	none
Myh9	3530.49214906654	1.16307615477967	0.213596732132294	5.44519639026736	5.1748258683576e-08	7.12173205354724e-07	up
Gm28036	1480.64296035373	0.436054169371599	0.0800922690747879	5.44439774785783	5.19809530133813e-08	7.14990166744942e-07	none
Efhd2	3269.35558990694	0.966939640790157	0.177609521452934	5.44418808676536	5.20422082263032e-08	7.15447244916152e-07	none
Cfh	1463.71264237183	2.09323317964745	0.384553815359664	5.44327762731907	5.23090233086628e-08	7.1872823253329e-07	up
Timeless	165.276627331676	1.70926099527867	0.3140981773415	5.44180488325562	5.27434280936171e-08	7.24307141367375e-07	up
Slc27a2	58.8636403223399	-2.57171471940578	0.472638420805617	-5.44118845654205	5.29262872272009e-08	7.26427519689899e-07	down
Aebp1	416.576267416987	2.29477857988921	0.421768733990839	5.4408456458488	5.30282455826262e-08	7.2743583099348e-07	up
Shc1	426.78251026733	1.82514245994445	0.335507894703383	5.43993893663228	5.32988364168591e-08	7.30755099294305e-07	up
Nrap	51.6774105119302	3.51168992616387	0.64602565584436	5.43583663341367	5.45399090524765e-08	7.46568009759074e-07	up
Omd	18.8766746011579	2.85796841870811	0.525756049366854	5.43592113138753	5.45140656031511e-08	7.46568009759074e-07	up
Cd164	1854.18953037531	0.969416292476535	0.178337297810327	5.43585836714634	5.45332607221989e-08	7.46568009759074e-07	none
Ugdh	738.348578981172	1.22058458997947	0.224606149914119	5.43433289981674	5.5001812112958e-08	7.52487278366401e-07	up
Lmo2	755.880698187466	1.76815902738499	0.325546741611848	5.43135224954325	5.59286116646641e-08	7.6475711150895e-07	up
Fuca2	971.264958464165	1.04317946366065	0.192136411613531	5.42936893064775	5.65536685959282e-08	7.72890045816623e-07	up
Traf1	64.7007086592554	2.98554322472219	0.550037720604658	5.42788814818041	5.70247560801217e-08	7.78911181364059e-07	up
Ccdc3	1093.16621800305	1.70144072630063	0.313477734130878	5.42762863530932	5.71077066599397e-08	7.79627081990161e-07	up
Gm10754	13.938336635666	-3.47840529016003	0.641222516205882	-5.42464620665815	5.80694420228782e-08	7.92332862320715e-07	down
Rnase6	23.2156802614442	2.5216670961485	0.464897140026046	5.42413983447441	5.82342814165377e-08	7.94157569595507e-07	up
Sipa1	694.481046697077	1.91241239797397	0.352625399344189	5.42335407923159	5.84909664437984e-08	7.97232184913898e-07	up
Arhgef5	111.433802855487	1.44704931823229	0.266902237832984	5.42164550578923	5.90529006191702e-08	8.04461846268301e-07	up
Thra	12723.179657373	-1.24789113910868	0.230187710286231	-5.42118924401729	5.92038437246937e-08	8.06087960772109e-07	down
Plac8	22.7250458600383	4.50370215335363	0.830816015234477	5.42081769100536	5.93270391135383e-08	8.0733474495177e-07	up
Shc4	256.024736621041	1.67357090786634	0.308772661828989	5.42007474998946	5.95741205287482e-08	8.10265169407785e-07	up
Capza1	1061.78946090698	1.30368092166181	0.240577592299622	5.4189623780014	5.99459293778886e-08	8.14887982475036e-07	up
Tpm4	1090.12698111495	1.57131364943677	0.289992499811222	5.41846306528497	6.01135542042626e-08	8.16411161245491e-07	up
Tef	6197.60953147855	-1.43010579542527	0.263933215188335	-5.41843812422317	6.01219390944229e-08	8.16411161245491e-07	down
Pcyt1a	992.408180717314	0.596729771606015	0.110155502675088	5.417158082117	6.05537990027803e-08	8.21838349145124e-07	none
Olig1	2078.07703958177	1.38279811489914	0.255319372008311	5.41595455143972	6.09625861083416e-08	8.26946791051994e-07	up
Mis18bp1	52.1891733705159	2.87523169571974	0.531008546436457	5.41466180726303	6.1404653502405e-08	8.32501008636695e-07	up
Marchf3	63.7415040890055	1.50986369623984	0.278896344032769	5.41370917383712	6.17324025411574e-08	8.36500267767095e-07	up
Prodh	432.868956510934	-1.12518599382885	0.207851016275878	-5.41342551020011	6.18303227328531e-08	8.37382657319367e-07	down
Ghsr	86.6338080620938	2.19622174640446	0.405740032223126	5.41287911466597	6.20193618029108e-08	8.39497501307799e-07	up
Ptpn7	21.3194080496563	4.68084944726198	0.86484670565381	5.41234581419066	6.22044102569408e-08	8.41110375767713e-07	up
Hebp2	76.3699786472564	1.56167852883653	0.288537729949392	5.41238932291606	6.21892932656697e-08	8.41110375767713e-07	up
Pabpc1	5001.82402176844	0.96923230024262	0.179175685032304	5.40939637020434	6.32375300402617e-08	8.54627265430302e-07	none
Pip5kl1	19.39234546384	-2.10083691355619	0.388435779270483	-5.40845366382507	6.35712293099333e-08	8.58682493678988e-07	down
Marf1	2425.21958213582	-0.612127377046354	0.113187081758	-5.40810282886448	6.36958529692405e-08	8.59910856928473e-07	none
C5ar2	65.090373887035	2.44108387004537	0.4514245869452	5.40751199788262	6.39062631980853e-08	8.62295450942875e-07	up
Fgf10	146.945168268833	-3.11183364761178	0.57547890116835	-5.40738095053367	6.39530237172886e-08	8.62470545419261e-07	down
Necab2	817.106264499576	-1.06548472100929	0.197049611418259	-5.4071901656669	6.40211591332355e-08	8.62933564684461e-07	down
Trpm1	13.8922538624744	2.94908353451553	0.545460541352017	5.40659371474557	6.42346248745841e-08	8.65353951674542e-07	up
Ripk1	324.232045097805	1.83181251220351	0.338941135118768	5.40451518686757	6.49839178002659e-08	8.74064508705473e-07	up
Ccnd3	547.508608736304	1.20965707699567	0.223820377947346	5.40458866207544	6.4957286785613e-08	8.74064508705473e-07	up
Rimkla	212.460461582656	-0.801110658053771	0.148228946038657	-5.40454937758814	6.49715240926827e-08	8.74064508705473e-07	none
Arrdc4	366.57552832186	0.92425548573854	0.171083448284087	5.40236647676049	6.57674100807289e-08	8.84137025777213e-07	none
Slc9a3	18.1098461016897	-3.31739130434422	0.614115947584808	-5.40189734103281	6.59396859370385e-08	8.85986443308767e-07	down
Ipo9	2995.25118551591	-0.493136582210971	0.0912987031865169	-5.40135363372607	6.61398929032243e-08	8.88209008903952e-07	none
Map2k3	328.094931334256	1.16000870110464	0.214776061253727	5.40101487257587	6.62649310617822e-08	8.89420307611062e-07	up
Vwa3a	252.848733383525	-2.47619664677022	0.458504063670044	-5.40059912871826	6.64186968551937e-08	8.91015718347998e-07	down
Kdelr3	34.7249608986743	2.6679907548738	0.494128137810467	5.39939046316193	6.68676960997838e-08	8.96567969396733e-07	up
Mybph	15.1076271753504	3.55847469950558	0.659181332513149	5.39832444274293	6.72661442585305e-08	9.01436953688202e-07	up
Atp1b3	2014.69746116731	1.01564525066294	0.188182355795706	5.39713325602929	6.77140970409766e-08	9.06963894731947e-07	up
Ano5	20.2730978041569	-2.40153283656228	0.445001116620337	-5.39668946181815	6.78817262237863e-08	9.087323485931e-07	down
Cthrc1	220.631263419914	2.19945235318674	0.407584322279433	5.39631245109285	6.80244458031388e-08	9.10165658756987e-07	up
Zfp217	198.931384909142	1.98587661917565	0.36805361295059	5.39561778311424	6.82881779521312e-08	9.13215764766871e-07	up
Asb16	33.4615517712407	-1.83821904899624	0.340726045305189	-5.39500597129211	6.85212736926369e-08	9.15853191675041e-07	down
Nlrp1a	22.3238120330982	3.58357180757294	0.664452842806705	5.39326732719757	6.91878992341583e-08	9.24279371820422e-07	up
Tmem178b	2148.74465264321	-0.90593492428584	0.168026406320197	-5.39162232964417	6.98244001986542e-08	9.32294514995524e-07	none
Cnot10	1047.38874107345	-0.450389605539838	0.0835400051671878	-5.39130449703082	6.99480316935766e-08	9.33457031419403e-07	none
Sh2d1b1	14.5084492436678	4.39163556020608	0.81461859612291	5.39103278651825	7.00538905683636e-08	9.33893353691777e-07	up
Pdlim3	68.2302449310804	2.09749532908902	0.389068716803528	5.39106650959094	7.00407435721804e-08	9.33893353691777e-07	up
Strn	1776.72407252999	-0.417728131231662	0.0774978747374935	-5.39018821673009	7.03839281792688e-08	9.37803393783169e-07	none
Mexis	27.1141794387918	4.61689129258838	0.856730174719908	5.3889677623387	7.08635145543084e-08	9.43700919695847e-07	up
Otud1	301.05959185675	1.27423529900462	0.236463120058631	5.38872742053254	7.09583309356609e-08	9.4447092307429e-07	up
Daam2	3249.92194634262	0.692275306951907	0.128476105716761	5.38835842734915	7.11041403100111e-08	9.45918498162727e-07	none
A830082N09Rik	433.537698406328	-1.23442618571531	0.229153429699851	-5.38689814650467	7.16840291743022e-08	9.53136239995188e-07	down
Gm13446	54.4818929196881	-1.3113037530154	0.243580943821278	-5.38344146485258	7.30750185794265e-08	9.7112553321925e-07	down
S100a1	1232.85966637561	1.33315037741733	0.24781181796868	5.37968846015981	7.46148480282571e-08	9.9107307768646e-07	up
Chsy1	443.43779759691	1.08312919035491	0.201429362311544	5.37721600230097	7.56464004337815e-08	1.00425218755799e-06	up
Cox6b2	86.5365092182409	2.56182312097849	0.47645990901779	5.37678632030054	7.58270743930559e-08	1.00612753751576e-06	up
Avil	25.4330844120096	2.09722285142099	0.390062857375285	5.37662792487629	7.58937823396463e-08	1.00648954251887e-06	up
Nicn1	1361.85370867183	-0.86135763923506	0.160213103367199	-5.37632453982792	7.60217111268679e-08	1.00766264971849e-06	none
Hlf	1704.57365659967	-2.23870547448982	0.41643954348797	-5.37582347665427	7.62334525471163e-08	1.00994489365611e-06	down
B3gat3	1415.60383034219	-0.799321140189773	0.148741963600557	-5.3738778273516	7.70610814513829e-08	1.02037984874085e-06	none
Plod3	951.839686957474	1.5101015865918	0.281072759582186	5.37263585712315	7.75939265402433e-08	1.02690272195224e-06	up
Ms4a4b	14.9477250015554	3.05374215187622	0.568440317906533	5.37214208014418	7.78067625216836e-08	1.02918592767672e-06	up
Lap3	1431.86466802337	1.24369405710093	0.231550407572745	5.37115900653383	7.82321878954416e-08	1.03427733028624e-06	up
Aadat	13.307712942238	2.87544659370741	0.535404912477342	5.37060181312605	7.84743128146507e-08	1.03694137259069e-06	up
Gm1604a	22.7669681372903	-2.40774688746537	0.448333839213517	-5.37043309443054	7.85477715027947e-08	1.03737509503096e-06	down
Arhgef39	33.0616615941469	3.27653676583405	0.610291247132083	5.36880838653896	7.92585722431149e-08	1.04622134994544e-06	up
Flywch1	3366.89810928293	-1.02781113122141	0.19146952302638	-5.36801426658276	7.96082578129846e-08	1.05029416729079e-06	down
Gm17597	14.1770419091433	-2.87984435512582	0.536536816448081	-5.36746830197158	7.98495359738192e-08	1.05293326646468e-06	down
S1pr2	137.767842171878	2.14788513912105	0.400241085443984	5.36647839823445	8.02888113835446e-08	1.05763316089294e-06	up
Erbb2	98.6910437639925	1.63580907655728	0.304819211499944	5.36648942994061	8.02839031313486e-08	1.05763316089294e-06	up
Tgif2	44.0151185647248	1.58327238189053	0.295039013478627	5.36631533309146	8.03613966055508e-08	1.05804336974889e-06	up
Snhg11	11898.2531921916	-1.77722382852634	0.331266914230947	-5.36493006750238	8.09805884231018e-08	1.06509708493218e-06	down
Sstr4	190.49488681495	-1.789278200539	0.333509986497405	-5.36499137351296	8.09530881665594e-08	1.06509708493218e-06	down
Gm6201	22.0816111360701	3.67488193664732	0.685075205520674	5.36420221755701	8.13077747375694e-08	1.06884973289156e-06	up
Sbno2	1426.00442761657	1.91364638399267	0.35695168170754	5.3610796140206	8.27260461395114e-08	1.08654263022592e-06	up
Spata7	344.56093598767	-0.694355510735397	0.12951852380636	-5.36105176564173	8.27388018786159e-08	1.08654263022592e-06	none
Crlf2	196.622180235556	1.30226030801512	0.242938708676067	5.36044797106233	8.30158341744665e-08	1.08962016999484e-06	up
Gm47761	23.5130275111714	3.04868701304935	0.568778081458681	5.36006416638056	8.31923976764657e-08	1.09137652635277e-06	up
Cib1	272.05681654998	1.16132675486125	0.216667844663894	5.35994049630557	8.32493676336009e-08	1.09156297191484e-06	up
Pctp	89.8454272397749	2.53224576142463	0.472770189555223	5.35618746141109	8.4996324750771e-08	1.11389690685956e-06	up
Smarca2	3564.58307422791	-1.00703299817861	0.188034811322557	-5.35556682879925	8.52886154792544e-08	1.11715395821954e-06	down
Lpcat1	1224.9001895168	0.848776657669082	0.158540157278548	5.35370137281886	8.61730343946789e-08	1.12815968977526e-06	none
BC023105	14.3374886962819	3.64988590654741	0.681958565354637	5.35206402847858	8.69566170838972e-08	1.13783468863906e-06	up
Gm17782	14.0585033662048	3.43471418649026	0.641942294341185	5.3505030230408	8.77100874799723e-08	1.14710595454724e-06	up
Ripk3	25.7472743780268	2.75299738272281	0.514632648117832	5.34944176742646	8.82259427360265e-08	1.15326169590784e-06	up
Nrros	370.196282720203	2.24860019317907	0.420414473370494	5.34853183134224	8.86705825856631e-08	1.1584807076916e-06	up
Calml3	8.51985123909127	6.42479055844697	1.20126728086347	5.34834392045442	8.87626750610316e-08	1.15909070671769e-06	up
Ost4	615.914377231982	0.948281960671169	0.177407046907173	5.34523276951534	9.03009325316989e-08	1.17857490112564e-06	none
C1rl	35.3594776271624	2.22253522569938	0.415812578175161	5.34504087262877	9.03966531390686e-08	1.17922133775538e-06	up
Atf5	475.947627154993	0.910418112589103	0.170406887786205	5.342613343959	9.16160490989825e-08	1.19451793536666e-06	none
Apol8	45.0501416626278	-1.75451357868298	0.328465907268425	-5.34153938006471	9.21605895645185e-08	1.20100443644339e-06	down
Hadha	1728.57564658562	0.963304110422652	0.18036759003438	5.34078273285703	9.25461185005467e-08	1.20541319346962e-06	none
Srebf1	1524.71847143146	1.26705062192767	0.237314982356871	5.33910926880416	9.34043396448954e-08	1.21597113044086e-06	up
Cep120	1134.91816120413	-0.471446419295076	0.0883406128358986	-5.33668948132423	9.46589446196302e-08	1.23167594148549e-06	none
Tnfsf10	137.96526269615	1.54997128640808	0.290483678419423	5.33582917581385	9.51089123241919e-08	1.23690036817335e-06	up
Tuba8	57.3059821749806	-1.9581361730933	0.367045491319296	-5.33485962749479	9.56184993536602e-08	1.24289443482668e-06	down
Zfhx4	429.775116649398	-1.18658908423442	0.22249047600902	-5.33321293351143	9.64900514984328e-08	1.2535849998491e-06	down
Sphk1	37.1474468178354	2.51551553062581	0.471778226798502	5.33198733586362	9.71437150056094e-08	1.2614353511588e-06	up
Lrrn1	1767.04005562594	-0.674216566525435	0.126451767325347	-5.33180817307794	9.72396285512772e-08	1.26203888016551e-06	none
Tmem179b	181.140646740049	1.67529713632689	0.31426751356313	5.33079960232784	9.77812727385493e-08	1.26842383726749e-06	up
P2rx4	546.316363214263	2.01589387602472	0.378176223112629	5.33056747839049	9.79063456932785e-08	1.26940126927563e-06	up
Csf2rb2	324.957265530586	2.44922430418132	0.459532062965499	5.32982244672055	9.83088305194976e-08	1.27397265702145e-06	up
Arhgdig	356.136724436155	-1.05836489406889	0.19858921369695	-5.32941781865339	9.85280914108208e-08	1.27616623319475e-06	down
Gm26902	24.8901401814051	3.04977741542045	0.572343628335141	5.32857756151104	9.89849252743693e-08	1.28143314266195e-06	up
Siae	605.217826992128	0.496053138198973	0.0931028454265741	5.32801265016316	9.92932100692688e-08	1.28477261016643e-06	none
Dusp6	1384.02753555383	1.45368096886755	0.272860025553674	5.3275703024575	9.95352577315348e-08	1.28725207427981e-06	up
Pde11a	70.9314335153726	-2.10613617300353	0.395396407865061	-5.32664468141122	1.00043596443373e-07	1.29317112587487e-06	down
Mmaa	361.916474054311	-0.71859257317464	0.134950154427838	-5.32487403383367	1.0102302278438e-07	1.30517041936358e-06	none
Castor1	120.826782794851	1.73537899284689	0.325932188966311	5.32435595990265	1.01311343955076e-07	1.3082333332469e-06	up
Rem2	184.762238028821	-2.06299973904415	0.38773931060004	-5.32058443042977	1.03434431733444e-07	1.33497351249904e-06	down
Gm12551	27.3249965625453	4.63869891314713	0.871925049827079	5.32006611585144	1.03729548576762e-07	1.33810593512691e-06	up
Lman2l	1306.78573522454	-0.571201256597148	0.107371312737917	-5.31986842697356	1.03842322804603e-07	1.33888417115087e-06	none
Rnf167	1326.53797854919	-0.699641091385548	0.13153193281165	-5.31917289155489	1.04240044168312e-07	1.34333371407009e-06	none
Fosb	215.65046321951	1.963851300042	0.369300003496422	5.31776680598115	1.05048580504521e-07	1.35307023799188e-06	up
Zfp846	520.691829496996	-0.866370861249465	0.162940421377961	-5.31710212802145	1.0543289749351e-07	1.35726591235883e-06	none
St6galnac5	3160.83757027382	-1.80598363981627	0.339660889324243	-5.31701969988151	1.05480652204157e-07	1.35726591235883e-06	down
Snx9	504.50034654699	0.877342427117909	0.165015779052466	5.31671838993628	1.05655394193859e-07	1.35882950044082e-06	none
Larp6	479.920215546187	-0.830730038379275	0.156252850670217	-5.31657524848998	1.05738505920344e-07	1.35921365440104e-06	none
Clec4a3	51.6297316643569	1.88328986955806	0.35439398216132	5.31411356951538	1.0717776236232e-07	1.3770211853788e-06	up
Arhgap18	251.556490033932	1.96128955674294	0.369099347438642	5.31371721557699	1.07411261545725e-07	1.37932701006077e-06	up
Egfem1	216.10194470622	-1.47821732947578	0.27819870993676	-5.31353049700269	1.07521431315196e-07	1.38004757166699e-06	down
Slc25a1	649.990518796441	0.902303974290679	0.169854916663542	5.31220403868564	1.08307237083927e-07	1.38943490226914e-06	none
St3gal6	394.442759481984	1.45214475043426	0.273435460835171	5.31074040652549	1.09180755711608e-07	1.39993747491795e-06	up
Asb11	209.592451512056	1.94455053394839	0.366185142465562	5.31029336923811	1.09448911103147e-07	1.4026713110202e-06	up
Dab2ip	1466.67279469104	-0.71768690308477	0.135170905974501	-5.30947764173569	1.09939868951089e-07	1.40825635446681e-06	none
Cgas	89.0963486778669	1.67533210923534	0.315560802276742	5.30906277696079	1.10190378476619e-07	1.41075735813922e-06	up
Adamtsl4	308.48256776006	2.19727969835925	0.414023474840049	5.30713795687102	1.11359895837238e-07	1.42501593024003e-06	up
Lhx6	151.434792027163	-2.06432281854708	0.38901310611695	-5.30656367635717	1.1171114813444e-07	1.42879453944094e-06	down
Sh2b2	159.044233871595	2.26207235069711	0.426297234557221	5.30632658934943	1.1185647224453e-07	1.42993684523315e-06	up
Gm4889	14.3815691745379	3.45423292882562	0.6512104450276	5.30432666613513	1.13089641150784e-07	1.44497770217135e-06	up
Srpx	13.7563614293848	3.78998673782144	0.71456935824523	5.30387525590031	1.13369798798136e-07	1.44783271311537e-06	up
[truncated: 37,426 more rows]
