# Supplementary material for: Glycyrrhizin as a potential disease-modifying therapy for epilepsy: insights into targeting pyroptosis to exert neuroprotective and anticonvulsant effects
Source: Front Pharmacol. 2025 Jan 6;15:1530735. doi: 10.3389/fphar.2024.1530735 (PMC11743578; doi:10.3389/fphar.2024.1530735)
Supplement: Supplementary file 1 [file DataSheet1.zip › Supplementary Table/Supplementary Table 2.txt]

HMGB1
GPT
CSNK2A1
TNF
GUSB
CSNK2A2
LTF
SLC17A5
IFNA1
EPAS1
NR3C1
HSD3BP4
REN
NR3C2
CASP3
IL2RB
TH
ALB
HSD11B1
NFKB1
HSD11B2
AR
NFKB2
LPL
ABCB11
AKR1C4
CYP2C9
SLCO1B1
AKR1C2
AKR1C3
SLCO1B3
LINC01672
TMX2-CTNND1
CERNA3
MIR3620
MIR4443
MIR7-3HG
LINC02605
C3
TRA-TGC7-1
ABCC2
TBXAS1
HCCAT5
ABCC3
ABCC4
ABCC5
CYP3A4
CYP2C19
BDNF-AS
CYCS
GSDMD
STAT3
MAP2K1
PTGS2
HK2
LALBA
EMSLR
HMOX1
SOD1
NFE2L2
CREB1
FOS
JUN
CSNK2B
HPRT1
IL10
GHSR
TJP1
GHRL
PPIG
JUNB
DOK2
NUCKS1
SCARNA5
VTRNA1-1
TRL-TAG1-1
IMPDH1
IMPDH2
DLEU2
DNAJB1P1
CXCR4
CXCL12
FLT3LG
UGT1A
TLR4
CYBB
CASP9
KCNJ5
AGER
VCAM1
HTR3A
SELE
TNFSF10
PECAM1
TRP-AGG2-6
BRAF
MMP9
MYC
PIK3CA
PPARG
HSP90AA1
HSPB1
EIF2AK2
FAS
NOS3
SYK
UGT1A1
JUP
PRKN
CPT1A
FASLG
AFP
AKR1B1
IRF1
KLF4
PINK1
PPARGC1A
TNFRSF10A
CFLAR
CXCL8
DNAJB1
F2RL1
HELLS
NCOA1
NCOA2
HSPA4
IFNB1
ITIH4
OXA1L
MEG3
MALAT1
SNHG5
MIR302A
SNORD118
ERVK-6
PWAR1
RNU1-1
MIR1287
TRC-GCA24-1
