# Supplementary material for: Glycyrrhizin as a potential disease-modifying therapy for epilepsy: insights into targeting pyroptosis to exert neuroprotective and anticonvulsant effects
Source: Front Pharmacol. 2025 Jan 6;15:1530735. doi: 10.3389/fphar.2024.1530735 (PMC11743578; doi:10.3389/fphar.2024.1530735)
Supplement: Supplementary file 1 [file DataSheet1.zip › Supplementary Table/Supplementary Table 3.txt]

C3
Vcam1
Eif2ak2
Fos
Junb
Cybb
Nfkb2
Hk2
Gusb
Gsdmd
Ugt1a1
Tbxas1
Hmox1
Fas
Nfe2l2
Tlr4
Hspb1
Irf1
Tnf
Syk
Stat3
Abcc3
Cpt1a
Afp
Ghsr
Tnfsf10
Cflar
Ar
Il2rb
Cxcr4
Nfkb1
Casp3
Lalba
Myc
Ager
Htr3a
